# Supplementary material for: mAb Das-1 recognizes 3’-Sulfated Lewis A/C, which is aberrantly expressed during metaplastic and oncogenic transformation of several gastrointestinal Epithelia
Source: PLoS One. 2021 Dec 15;16(12):e0261082. doi: 10.1371/journal.pone.0261082 (PMC8673611; doi:10.1371/journal.pone.0261082)
Supplement: S1 Dataset — This dataset will also be released for public download at www.functionalglycomics.org. (XLSX) [file pone.0261082.s003.xlsx]

## Sheet: Sheet1
Chart ID	Sample (conc.) Secondary (conc.) Barcode# Slide # Request # Date Initials	Average RFU	StDev	%CV																Chart ID	Sample (conc.) Secondary (conc.) Barcode# Slide # Request # Date Initials	Average RFU	StDev	%CV
1	Gala-Sp8	4.5	1.29099	28.6888																28	(3S)Galb1-3(Fuca1-4)GlcNAcb-Sp8	6738	115.323	1.71153
2	Glca-Sp8	5.5	1.73205	31.4918																484	(3S)Galb1-3(Fuca1-4)GlcNAcb-Sp0	2935.75	329.298	11.2168
3	Mana-Sp8	2	0	0																30	(3S)Galb1-3GlcNAcb-Sp0	1531.75	163.624	10.6822
4	GalNAca-Sp8	5.25	2.62996	50.0944																31	(3S)Galb1-3GlcNAcb-Sp8	211.25	14.2215	6.73205
5	GalNAca-Sp15	1.25	0.5	40																26	(3S)Galb1-4(6S)Glcb-Sp0	188.75	76.1244	40.3308
6	Fuca-Sp8	1.75	1.5	85.7143																27	(3S)Galb1-4(6S)Glcb-Sp8	92.25	13.6717	14.8203
7	Fuca-Sp9	2.5	0.57735	23.094																38	(3S)Galb-Sp8	81.75	9.70824	11.8755
8	Rhaa-Sp8	2	0	0																29	(3S)Galb1-3GalNAca-Sp8	51.25	5.56028	10.8493
9	Neu5Aca-Sp8	2.75	0.957427	34.8155																37	(3S)Galb1-4GlcNAcb-Sp8	48	6.63325	13.8193
10	Neu5Aca-Sp11	3	0.816497	27.2166																356	Fuca1-2Galb1-4(Fuca1-3)GlcNAcb1-2Mana1-6(Fuca1-2Galb1-4(Fuca1-3)GlcNAcb1-2Mana1-3)Manb1-4GlcNAcb1-4GlcNAb-Sp20	46.75	3.20156	6.84826
11	Neu5Acb-Sp8	2	0	0																84	(3S)Galb1-4(Fuca1-3)Glcb-Sp0	46.5	1.29099	2.77633
12	Galb-Sp8	3.75	1.5	40																285	Galb1-3GlcNAcb1-3Galb1-3GlcNAcb-Sp0	42.25	0.957427	2.2661
13	Glcb-Sp8	21.25	10.5	49.4118																293	(6S)Galb1-4(6S)GlcNAcb-Sp0	41.25	5.25198	12.7321
14	Manb-Sp8	34.75	4.99166	14.3645																295	Neu5Aca2-3Galb1-4(Fuca1-3)GlcNAcb1-6(Galb1-3)GalNAca-Sp14	41	2.16025	5.26889
15	GalNAcb-Sp8	21	12.1929	58.0614																24	(3S)Galb1-4(Fuca1-3)(6S)Glc-Sp0	40.75	1.5	3.68098
16	GlcNAcb-Sp0	26.75	5.7373	21.4479																135	Neu5Aca2-6(Galb1-3)GalNAca-Sp8	40.5	0.57735	1.42556
17	GlcNAcb-Sp8	4.75	0.957427	20.1564																44	(6S)Galb1-4GlcNAcb-Sp8	40	4.69042	11.726
18	GlcN(Gc)b-Sp8	27.25	2.21736	8.13709																34	(3S)Galb1-4(6S)GlcNAcb-Sp0	39.25	2.21736	5.64931
19	Galb1-4GlcNAcb1-6(Galb1-4GlcNAcb1-3)GalNAca-Sp8	11	4.69042	42.6401																22	6S(3S)Galb1-4(6S)GlcNAcb-Sp0	38.75	2.62996	6.78698
20	Galb1-4GlcNAcb1-6(Galb1-4GlcNAcb1-3)GalNAc-Sp14	17.25	2.75379	15.964																40	(4S)Galb1-4GlcNAcb-Sp8	38.5	6.13732	15.9411
21	GlcNAcb1-6(GlcNAcb1-4)(GlcNAcb1-3)GlcNAc-Sp8	9.75	4.19325	43.0077																525	Fuca1-4(Galb1-3)GlcNAcb1-2 Mana-Sp0	38	5.47723	14.4138
22	6S(3S)Galb1-4(6S)GlcNAcb-Sp0	38.75	2.62996	6.78698																85	GalNAca1-3(Fuca1-2)Galb1-4GlcNAcb-Sp0	37.75	3.30404	8.75242
23	6S(3S)Galb1-4GlcNAcb-Sp0	15.25	4.92443	32.2913																35	(3S)Galb1-4(6S)GlcNAcb-Sp8	36.75	6.80074	18.5054
24	(3S)Galb1-4(Fuca1-3)(6S)Glc-Sp0	40.75	1.5	3.68098																141	Galb1-3GalNAca-Sp16	36.5	3.10913	8.51815
25	(3S)Galb1-4Glcb-Sp8	23.75	8.18026	34.4432																61	Fuca1-2Galb1-3GalNAca-Sp8	36.25	1.70783	4.71124
26	(3S)Galb1-4(6S)Glcb-Sp0	188.75	76.1244	40.3308																14	Manb-Sp8	34.75	4.99166	14.3645
27	(3S)Galb1-4(6S)Glcb-Sp8	92.25	13.6717	14.8203																181	GlcNAcb1-3Galb-Sp8	33.5	1.29099	3.85371
28	(3S)Galb1-3(Fuca1-4)GlcNAcb-Sp8	6738	115.323	1.71153																91	GalNAca1-3GalNAcb-Sp8	33.25	2.75379	8.28206
29	(3S)Galb1-3GalNAca-Sp8	51.25	5.56028	10.8493																389	Gala1-3Galb1-3(Fuca1-4)GlcNAcb1-2Mana1-6(Gala1-3Galb1-3(Fuca1-4)GlcNAcb1-2Mana1-3)Manb1-4GlcNAcb1-4GlcNAc-Sp19	33	4.54606	13.7759
30	(3S)Galb1-3GlcNAcb-Sp0	1531.75	163.624	10.6822																60	Fuca1-2Galb1-3(Fuca1-4)GlcNAcb-Sp8	32.75	3.77492	11.5265
31	(3S)Galb1-3GlcNAcb-Sp8	211.25	14.2215	6.73205																228	GalNAcb1-4(Neu5Aca2-3)Galb1-4GlcNAcb-Sp0	32.75	2.21736	6.77055
32	(3S)Galb1-4(Fuca1-3)GlcNAc-Sp0	7.5	3.31662	44.2217																404	Galb1-3GalNAcb1-4(Neu5Aca2-8Neu5Aca2-3)Galb1-4Glcb-Sp0	32.75	5.18813	15.8416
33	(3S)Galb1-4(Fuca1-3)GlcNAc-Sp8	1.25	0.5	40																48	Neu5,9Ac2a-Sp8	32.25	5.90903	18.3226
34	(3S)Galb1-4(6S)GlcNAcb-Sp0	39.25	2.21736	5.64931																116	Gala1-3Galb1-4Glcb-Sp0	32	2.3094	7.21688
35	(3S)Galb1-4(6S)GlcNAcb-Sp8	36.75	6.80074	18.5054																118	Gala1-3Galb-Sp8	32	4.54606	14.2064
36	(3S)Galb1-4GlcNAcb-Sp0	4	1.41421	35.3553																139	Galb1-3GalNAca-Sp8	31.75	0.5	1.5748
37	(3S)Galb1-4GlcNAcb-Sp8	48	6.63325	13.8193																208	Mana1-2Mana1-6(Mana1-2Mana1-3)Mana-Sp9	31.5	1.91485	6.0789
38	(3S)Galb-Sp8	81.75	9.70824	11.8755																475	Neu5Aca2-3Galb1-4GlcNAcb1-2Mana1-6(Neu5Aca2-3Galb1-4GlcNAcb1-2Mana1-3)Manb1-4GlcNAcb1-4(Fuca1-6)GlcNAcb-Sp24	31.5	3.31662	10.529
39	(6S)(4S)Galb1-4GlcNAcb-Sp0	24	5.41603	22.5668																112	Gala1-3GalNAcb-Sp8	31	2.94392	9.49652
40	(4S)Galb1-4GlcNAcb-Sp8	38.5	6.13732	15.9411																273	Galb1-3(Fuca1-4)GlcNAcb1-3Galb1-3(Fuca1-4)GlcNAcb-Sp0	30.75	2.36291	7.68425
41	(6P)Mana-Sp8	6.5	2.51661	38.7171																558	Galb1-3GlcNAcb1-3Galb1-4GlcNAcb1-6(Galb1-3GlcNAcb1-3Galb1-4GlcNAb1-2)Mana1-6(Galb1-3GlcNAcb1-3Galb1-4GlcNAcb1-2Mana1-3)Manb1-4GlcNAcb1-4(Fuca1-6)GlcNAcb-Sp24	30.75	5.61991	18.2761
42	(6S)Galb1-4Glcb-Sp0	25.5	1.91485	7.50923																67	Fuca1-2Galb1-3GlcNAcb-Sp0	30.25	1.5	4.95868
43	(6S)Galb1-4Glcb-Sp8	4.5	1.91485	42.5523																187	GlcNAcb1-6(GlcNAcb1-4)GalNAca-Sp8	30.25	2.62996	8.69407
44	(6S)Galb1-4GlcNAcb-Sp8	40	4.69042	11.726																275	Neu5Acb2-6Galb1-4GlcNAcb-Sp8	30	2.16025	7.20082
45	(6S)Galb1-4(6S)Glcb-Sp8	16.5	4.20317	25.4738																93	GalNAca1-4(Fuca1-2)Galb1-4GlcNAcb-Sp8	29.75	3.20156	10.7616
46	Neu5Aca2-3(6S)Galb1-4GlcNAcb-Sp8	25.25	0.5	1.9802																336	GlcNAca1-4Galb1-4GlcNAcb1-3Galb1-4(Fuca1-3)GlcNAcb1-3Galb1-4(Fuca1-3)GlcNAcb-Sp0	29.75	4.85627	16.3236
47	(6S)GlcNAcb-Sp8	15.25	7.32006	48.0004																412	Galb1-4(Fuca1-3)GlcNAcb1-2Mana1-6(Galb1-4(Fuca1-3)GlcNAcb1-2Mana1-3)Manb1-4GlcNAcb1-4(Fuca1-6)GlcNAcb-Sp22	29.75	2.5	8.40336
48	Neu5,9Ac2a-Sp8	32.25	5.90903	18.3226																477	Galb1-4GlcNAcb1-6(Galb1-4GlcNAcb1-2)Mana1-6(Galb1-4GlcNAcb1-2Mana1-3)Manb1-4GlcNAcb1-4(Fuca1-6)GlcNAcb-Sp24	29.5	1.91485	6.49103
49	Neu5,9Ac2a2-6Galb1-4GlcNAcb-Sp8	12.25	7.22842	59.0075																319	Galb1-3GlcNAcb1-2Mana1-6(Galb1-3GlcNAcb1-2Mana1-3)Manb1-4GlcNAcb1-4GlcNAcb-Sp19	29.25	2.06155	7.04804
50	Mana1-6(Mana1-3)Manb1-4GlcNAcb1-4GlcNAcb-Sp12	14.75	2.21736	15.0329																89	GalNAca1-3(Fuca1-2)Galb-Sp8	29	2.70801	9.33798
51	Mana1-6(Mana1-3)Manb1-4GlcNAcb1-4GlcNAcb-Sp13	2.5	0.57735	23.094																95	GalNAcb1-3(Fuca1-2)Galb-Sp8	29	2.82843	9.7532
52	GlcNAcb1-2Mana1-6(GlcNAcb1-2Mana1-3)Manb1-4GlcNAcb1-4GlcNAcb-Sp12	11.75	1.70783	14.5347																476	Mana1-6(Mana1-3)Manb1-4GlcNAcb1-4(Fuca1-6)GlcNAcb-Sp19	29	2.44949	8.44652
53	GlcNAcb1-2Mana1-6(GlcNAcb1-2Mana1-3)Manb1-4GlcNAcb1-4GlcNAcb-Sp13	1.75	0.957427	54.7101																114	Gala1-3Galb1-3GlcNAcb-Sp0	28.5	3.41565	11.9847
54	Galb1-4GlcNAcb1-2Mana1-6(Galb1-4GlcNAcb1-2Mana1-3)Manb1-4GlcNAcb1-4GlcNAcb-Sp12	7.25	2.87228	39.6177																155	Galb1-4(6S)Glcb-Sp0	28.5	1	3.50877
55	Neu5Aca2-6Galb1-4GlcNAcb1-2Mana1-6(Neu5Aca2-6Galb1-4GlcNAcb1-2Mana1-3)Manb1-4GlcNAcb1-4GlcNAcb-Sp12	5.5	1.73205	31.4918																562	Galb1-4GlcNAcb1-3Galb1-4GlcNAcb1-6(Galb1-4GlcNAcb1-3Galb1-4GlcNAb1-2)Mana1-6(Galb1-4GlcNAcb1-3Galb1-4GlcNAcb1-2Mana1-3)Manb1-4GlcNAcb1-4(Fuca1-6)GlcNAcb-Sp24	28.5	2.38048	8.35255
56	Neu5Aca2-6Galb1-4GlcNAcb1-2Mana1-6(Neu5Aca2-6Galb1-4GlcNAcb1-2Man-a1-3)Manb1-4GlcNAcb1-4GlcNAcb-Sp21	4.5	1.29099	28.6888																18	GlcN(Gc)b-Sp8	27.25	2.21736	8.13709
57	Neu5Aca2-6Galb1-4GlcNAcb1-2Mana1-6(Neu5Aca2-6Galb1-4GlcNAcb1-2Mana1-3)Manb1-4GlcNAcb1-4GlcNAcb-Sp24	5	1.41421	28.2843																87	GalNAca1-3(Fuca1-2)Galb1-4Glcb-Sp0	27.25	3.0957	11.3604
58	Fuca1-2Galb1-3GalNAcb1-3Gala-Sp9	1.75	0.5	28.5714																274	Neu5Acb2-6GalNAca-Sp8	27.25	1.70783	6.26725
59	Fuca1-2Galb1-3GalNAcb1-3Gala1-4Galb1-4Glcb-Sp9	4.5	2.64575	58.7945																137	Neu5Acb2-6(Galb1-3)GalNAca-Sp8	27	4.24264	15.7135
60	Fuca1-2Galb1-3(Fuca1-4)GlcNAcb-Sp8	32.75	3.77492	11.5265																249	Neu5Aca2-3Galb1-4(Fuca1-3)GlcNAcb1-3Galb1-4(Fuca1-3)GlcNAcb1-3Galb1-4(Fuca1-3)GlcNAcb-Sp0	27	2	7.40741
61	Fuca1-2Galb1-3GalNAca-Sp8	36.25	1.70783	4.71124																16	GlcNAcb-Sp0	26.75	5.7373	21.4479
62	Fuca1-2Galb1-3GalNAca-Sp14	22	1.41421	6.42824																65	Fuca1-2Galb1-3GlcNAcb1-3Galb1-4Glcb-Sp8	26.75	3.0957	11.5727
63	Fuca1-2Galb1-3GalNAcb1-4(Neu5Aca2-3)Galb1-4Glcb-Sp0	26.25	1.25831	4.79355																205	KDNa2-3Galb1-3GlcNAcb-Sp0	26.75	3.94757	14.7573
64	Fuca1-2Galb1-3GalNAcb1-4(Neu5Aca2-3)Galb1-4Glcb-Sp9	17.25	2.06155	11.951																252	Neu5Aca2-3Galb1-4(Fuca1-3)GlcNAcb1-3Galb-Sp8	26.5	1.91485	7.22586
65	Fuca1-2Galb1-3GlcNAcb1-3Galb1-4Glcb-Sp8	26.75	3.0957	11.5727																270	Neu5Aca2-6Galb-Sp8	26.5	2.38048	8.98293
66	Fuca1-2Galb1-3GlcNAcb1-3Galb1-4Glcb-Sp10	11	6.0553	55.0482																355	Fuca1-2Galb1-4GlcNAcb1-2Mana1-6(Fuca1-2Galb1-4GlcNAcb1-2Mana1-3)Manb1-4GlcNAcb1-4GlcNAcb-Sp20	26.5	1.73205	6.53604
67	Fuca1-2Galb1-3GlcNAcb-Sp0	30.25	1.5	4.95868																63	Fuca1-2Galb1-3GalNAcb1-4(Neu5Aca2-3)Galb1-4Glcb-Sp0	26.25	1.25831	4.79355
68	Fuca1-2Galb1-3GlcNAcb-Sp8	10	6.78233	67.8233																217	(3S)Galb1-4(Fuca1-3)(6S)GlcNAcb-Sp8	26.25	2.5	9.52381
69	Fuca1-2Galb1-4(Fuca1-3)GlcNAcb1-3Galb1-4(Fuca1-3)GlcNAcb-Sp0	23	0.816497	3.54999																333	GlcNAca1-4Galb1-4GlcNAcb-Sp0	26.25	3.86221	14.7132
70	Fuca1-2Galb1-4(Fuca1-3)GlcNAcb1-3Galb1-4(Fuca1-3)GlcNAcb1-3Galb1-4(Fuca1-3)GlcNAcb-Sp0	17	1.41421	8.3189																160	Galb1-4GlcNAcb1-3GalNAc-Sp14	26	0.816497	3.14037
71	Fuca1-2Galb1-4(Fuca1-3)GlcNAcb-Sp0	24.25	1.25831	5.18889																201	GlcAa-Sp8	26	7.25718	27.9122
72	Fuca1-2Galb1-4(Fuca1-3)GlcNAcb-Sp8	12	4.24264	35.3553																230	GalNAcb1-4(Neu5Aca2-3)Galb1-4Glcb-Sp0	26	2.58199	9.93073
73	Fuca1-2Galb1-4GlcNAcb1-3Galb1-4GlcNAcb-Sp0	18.5	1	5.40541																545	GlcNAcb1-3Galb1-4GlcNAcb1-6(GlcNAcb1-3Galb1-4GlcNAcb1-2)Mana1-6(GlcNAcb1-3Galb1-4GlcNAcb1-2Man a1-3)Manb1-4GlcNAcb1-4GlcNAc-Sp24	26	5.2915	20.3519
74	Fuca1-2Galb1-4GlcNAcb1-3Galb1-4GlcNAcb1-3Galb1-4GlcNAcb-Sp0	3.25	0.5	15.3846																111	Gala1-3GalNAca-Sp16	25.75	2.21736	8.61109
75	Fuca1-2Galb1-4GlcNAcb-Sp0	18	0.816497	4.53609																379	Galb1-4(Fuca1-3)GlcNAcb1-6(Fuca1-4(Fuca1-2Galb1-3)GlcNAcb1-3)Galb1-4Glc-Sp21	25.75	2.5	9.70874
76	Fuca1-2Galb1-4GlcNAcb-Sp8	2.5	0.57735	23.094																42	(6S)Galb1-4Glcb-Sp0	25.5	1.91485	7.50923
77	Fuca1-2Galb1-4Glcb-Sp0	3.25	0.5	15.3846																207	Mana1-2Mana1-2Mana1-3Mana-Sp9	25.5	2.88675	11.3206
78	Fuca1-2Galb-Sp8	1.5	0.57735	38.49																289	Galb1-4GlcNAcb1-3Galb1-3GlcNAcb-Sp0	25.5	2.64575	10.3755
79	Fuca1-3GlcNAcb-Sp8	3	0	0																360	Neu5Aca2-6GlcNAcb1-4GlcNAc-Sp21	25.5	2.64575	10.3755
80	Fuca1-4GlcNAcb-Sp8	2.75	0.957427	34.8155																364	GalNAca1-3(Fuca1-2)Galb1-4GlcNAcb1-2Mana1-6(GalNAca1-3(Fuca1-2)Galb1-4GlcNAcb1-2Mana1-3)Manb1-4GlcNAcb1-4GlcNAcb-Sp20	25.5	0.57735	2.26412
81	Fucb1-3GlcNAcb-Sp8	2.75	0.5	18.1818																46	Neu5Aca2-3(6S)Galb1-4GlcNAcb-Sp8	25.25	0.5	1.9802
82	GalNAca1-3(Fuca1-2)Galb1-3GlcNAcb-Sp0	2.25	0.5	22.2222																247	Neu5Aca2-3Galb1-4(6S)GlcNAcb-Sp8	25.25	1.70783	6.76366
83	GalNAca1-3(Fuca1-2)Galb1-4(Fuca1-3)GlcNAcb-Sp0	5.25	2.06155	39.2677																158	Galb1-4GalNAcb1-3(Fuca1-2)Galb1-4GlcNAcb-Sp8	25	4.76095	19.0438
84	(3S)Galb1-4(Fuca1-3)Glcb-Sp0	46.5	1.29099	2.77633																113	Gala1-3Galb1-4(Fuca1-3)GlcNAcb-Sp8	24.75	1.25831	5.08406
85	GalNAca1-3(Fuca1-2)Galb1-4GlcNAcb-Sp0	37.75	3.30404	8.75242																115	Gala1-3Galb1-4GlcNAcb-Sp8	24.75	2.06155	8.32951
86	GalNAca1-3(Fuca1-2)Galb1-4GlcNAcb-Sp8	14.25	8.18026	57.4053																132	Galb1-4GlcNAcb1-6GalNAc-Sp14	24.5	3.51188	14.3342
87	GalNAca1-3(Fuca1-2)Galb1-4Glcb-Sp0	27.25	3.0957	11.3604																226	GalNAcb1-4(Neu5Aca2-8Neu5Aca2-3)Galb1-4Glcb-Sp0	24.5	0.57735	2.35653
88	GlcNAcb1-3Galb1-3GalNAca-Sp8	23.75	3.68556	15.5181																71	Fuca1-2Galb1-4(Fuca1-3)GlcNAcb-Sp0	24.25	1.25831	5.18889
89	GalNAca1-3(Fuca1-2)Galb-Sp8	29	2.70801	9.33798																109	Gala1-4(Gala1-3)Galb1-4GlcNAcb-Sp8	24.25	0.957427	3.94815
90	GalNAca1-3(Fuca1-2)Galb-Sp18	17.75	4.57347	25.7661																185	GlcNAcb1-3Galb1-4Glcb-Sp0	24.25	3.77492	15.5667
91	GalNAca1-3GalNAcb-Sp8	33.25	2.75379	8.28206																246	Neu5Aca2-3Galb1-3GlcNAcb-Sp0	24.25	2.5	10.3093
92	GalNAca1-3Galb-Sp8	14	6.48074	46.291																272	Neu5Aca2-8Neu5Aca2-3Galb1-4Glcb-Sp0	24.25	2.87228	11.8445
93	GalNAca1-4(Fuca1-2)Galb1-4GlcNAcb-Sp8	29.75	3.20156	10.7616																335	GlcNAca1-4Galb1-4GlcNAcb1-3Galb1-4Glcb-Sp0	24.25	4.99166	20.5842
94	GalNAcb1-3GalNAca-Sp8	18.75	1.25831	6.71096																482	Galb1-3(Fuca1-4)GlcNAcb1-6GalNAca-Sp14	24.25	2.98608	12.3137
95	GalNAcb1-3(Fuca1-2)Galb-Sp8	29	2.82843	9.7532																39	(6S)(4S)Galb1-4GlcNAcb-Sp0	24	5.41603	22.5668
96	GalNAcb1-3Gala1-4Galb1-4GlcNAcb-Sp0	2.25	0.5	22.2222																134	GlcNAcb1-6(Galb1-3)GalNAca-Sp14	24	1.82574	7.60726
97	GalNAcb1-4(Fuca1-3)GlcNAcb-Sp0	4.5	3.10913	69.0917																183	GlcNAcb1-3Galb1-4GlcNAcb-Sp8	24	1.41421	5.89256
98	GalNAcb1-4GlcNAcb-Sp0	1.5	0.57735	38.49																436	(6S)Galb1-3GlcNAcb-Sp0	24	4.54606	18.9419
99	GalNAcb1-4GlcNAcb-Sp8	7.25	4.57347	63.0824																25	(3S)Galb1-4Glcb-Sp8	23.75	8.18026	34.4432
100	Gala1-2Galb-Sp8	17	3.4641	20.3771																88	GlcNAcb1-3Galb1-3GalNAca-Sp8	23.75	3.68556	15.5181
101	Gala1-3(Fuca1-2)Galb1-3GlcNAcb-Sp0	22	1.63299	7.4227																337	GlcNAca1-4Galb1-4GlcNAcb1-3Galb1-4GlcNAcb-Sp0	23.5	1.73205	7.37043
102	Gala1-3(Fuca1-2)Galb1-3GlcNAcb-Sp8	5.5	3	54.5455																450	GalNAca1-3(Fuca1-2)Galb1-3GlcNAcb1-2Mana1-6(GalNAca1-3(Fuca1-2)Galb1-3GlcNAcb1-2Mana1-3)Manb1-4GlcNAcb1-4(Fuca1-6)GlcNAcb-Sp22	23.5	1	4.25532
103	Gala1-3(Fuca1-2)Galb1-4(Fuca1-3)GlcNAcb-Sp0	13	2	15.3846																209	Mana1-2Mana1-3Mana-Sp9	23.25	0.957427	4.11797
104	Gala1-3(Fuca1-2)Galb1-4(Fuca1-3)GlcNAcb-Sp8	2.5	1	40																222	Neu5Aca2-3Galb1-3GalNAca-Sp14	23.25	0.957427	4.11797
105	Gala1-3(Fuca1-2)Galb1-4GlcNAc-Sp0	11.75	5.18813	44.1543																69	Fuca1-2Galb1-4(Fuca1-3)GlcNAcb1-3Galb1-4(Fuca1-3)GlcNAcb-Sp0	23	0.816497	3.54999
106	Gala1-3(Fuca1-2)Galb1-4Glcb-Sp0	1.75	0.5	28.5714																224	GalNAcb1-4(Neu5Aca2-8Neu5Aca2-8Neu5Aca2-3)Galb1-4Glcb-Sp0	23	1.41421	6.14875
107	Gala1-3(Fuca1-2)Galb-Sp8	7	4.6188	65.9829																250	Neu5Aca2-3Galb1-4(Fuca1-3)GlcNAcb-Sp0	22.75	4.5	19.7802
108	Gala1-3(Fuca1-2)Galb-Sp18	8.75	6.23832	71.2951																501	Galb1-3GlcNAca1-3Galb1-4GlcNAcb-Sp8	22.75	7.22842	31.7733
109	Gala1-4(Gala1-3)Galb1-4GlcNAcb-Sp8	24.25	0.957427	3.94815																312	Mana1-2Mana1-6(Mana1-2Mana1-3)Mana1-6(Mana1-2Mana1-2Mana1-3)Mana-Sp9	22.5	1.29099	5.73775
110	Gala1-3GalNAca-Sp8	6	3.55903	59.3171																466	Fuca1-2Galb1-3(Fuca1-4)GlcNAcb1-2Mana1-6(Fuca1-2Galb1-3(Fuca1-4)GlcNAcb1-2Mana1-3)Manb1-4GlcNAcb1-4(Fuca1-6)GlcNAcb1-4(Fuca1-6)GlcNAcb-Sp19	22.25	0.957427	4.30304
111	Gala1-3GalNAca-Sp16	25.75	2.21736	8.61109																62	Fuca1-2Galb1-3GalNAca-Sp14	22	1.41421	6.42824
112	Gala1-3GalNAcb-Sp8	31	2.94392	9.49652																101	Gala1-3(Fuca1-2)Galb1-3GlcNAcb-Sp0	22	1.63299	7.4227
113	Gala1-3Galb1-4(Fuca1-3)GlcNAcb-Sp8	24.75	1.25831	5.08406																157	Galb1-4GalNAca1-3(Fuca1-2)Galb1-4GlcNAcb-Sp8	22	1.41421	6.42824
114	Gala1-3Galb1-3GlcNAcb-Sp0	28.5	3.41565	11.9847																13	Glcb-Sp8	21.25	10.5	49.4118
115	Gala1-3Galb1-4GlcNAcb-Sp8	24.75	2.06155	8.32951																15	GalNAcb-Sp8	21	12.1929	58.0614
116	Gala1-3Galb1-4Glcb-Sp0	32	2.3094	7.21688																359	Fuca1-4(Galb1-3)GlcNAcb1-2Mana1-6(Fuca1-4(Galb1-3)GlcNAcb1-2Mana1-3)Manb1-4GlcNAcb1-4(Fuca1-6)GlcNAcb-Sp22	21	3.55903	16.9477
117	Gala1-3Galb1-4Glc-Sp10	11.25	2.5	22.2222																178	GlcNAcb1-6(GlcNAcb1-3)Galb1-4GlcNAcb-Sp8	20.75	5.18813	25.003
118	Gala1-3Galb-Sp8	32	4.54606	14.2064																314	Neu5Aca2-6Galb1-4GlcNAcb1-2Mana1-6(Neu5Aca2-3Galb1-4GlcNAcb1-2Mana1-3)Manb1-4GlcNAcb1-4GlcNAcb-Sp12	20.75	2.62996	12.6745
119	Gala1-4(Fuca1-2)Galb1-4GlcNAcb-Sp8	3.5	1.29099	36.8856																362	Galb1-4(Fuca1-3)GlcNAcb1-6(Fuca1-2Galb1-4GlcNAcb1-3)Galb1-4Glc-Sp21	20.75	2.21736	10.6861
120	Gala1-4Galb1-4GlcNAcb-Sp0	3	0.816497	27.2166																251	Neu5Aca2-3Galb1-4(Fuca1-3)GlcNAcb-Sp8	20.5	2.88675	14.0817
121	Gala1-4Galb1-4GlcNAcb-Sp8	4.25	2.06155	48.5071																358	Galb1-4GlcNAcb1-2Mana1-6(Mana1-3)Manb1-4GlcNAcb1-4GlcNAcb-Sp12	20.25	6.18466	30.5415
122	Gala1-4Galb1-4Glcb-Sp0	3.25	1.89297	58.2452																480	Galb1-3GlcNAcb1-6GalNAca-Sp14	20.25	4.99166	24.6502
123	Gala1-4GlcNAcb-Sp8	18	0.816497	4.53609																498	GalNAca1-3(Fuca1-2)Galb1-3GlcNAcb1-6GalNAca-Sp14	20.25	1.70783	8.4337
124	Gala1-6Glcb-Sp8	6.25	9.21502	147.44																136	Neu5Aca2-6(Galb1-3)GalNAca-Sp14	20	1.41421	7.07107
125	Galb1-2Galb-Sp8	2.75	0.5	18.1818																203	GlcAb1-3Galb-Sp8	20	8.3666	41.833
126	Galb1-3(Fuca1-4)GlcNAcb1-3Galb1-4(Fuca1-3)GlcNAcb-Sp0	14	0.816497	5.83212																467	GlcNAcb1-6(GlcNAcb1-2)Mana1-6(GlcNAcb1-2Mana1-3)Manb1-4GlcNAcb1-4(Fuca1-6)GlcNAcb-Sp24	20	0.816497	4.08248
127	Galb1-3GlcNAcb1-3Galb1-4(Fuca1-3)GlcNAcb-Sp0	2	0.816497	40.8248																218	Fuca1-2(6S)Galb1-4GlcNAcb-Sp0	19.75	2.87228	14.5432
128	Galb1-3(Fuca1-4)GlcNAc-Sp0	6	2.94392	49.0653																244	Neu5Aca2-3Galb1-3GlcNAcb1-3Galb1-4GlcNAcb-Sp0	19.75	2.87228	14.5432
129	Galb1-3(Fuca1-4)GlcNAc-Sp8	3.25	1.25831	38.7171																266	Neu5Aca2-6Galb1-4GlcNAcb1-3Galb1-4(Fuca1-3)GlcNAcb1-3Galb1-4(Fuca1-3)GlcNAcb-Sp0	19.75	2.21736	11.2271
130	Fuca1-4(Galb1-3)GlcNAcb-Sp8	5.5	2.38048	43.2814																537	Galb1-4GlcNAcb1-3Galb1-4GlcNAcb1-3Galb1-4GlcNAcb1-2Mana1-6(Galb1-4GlcNAcb1-3Galb1-4GlcNAcb1-3Galb1-4GlcNAcb1-2Mana1-3)Manb1-4GlcNAcb1-4GlcNAcb-Sp12	19.75	1.70783	8.64722
131	Galb1-4GlcNAcb1-6GalNAca-Sp8	5	4.76095	95.219																220	Fuca1-2(6S)Galb1-4(6S)Glcb-Sp0	19.5	1.91485	9.81977
132	Galb1-4GlcNAcb1-6GalNAc-Sp14	24.5	3.51188	14.3342																339	Neu5Aca2-6Galb1-4GlcNAcb1-2Mana1-6(Mana1-3)Manb1-4GlcNAcb1-4GlcNAc-Sp12	19.5	1.29099	6.62048
133	GlcNAcb1-6(Galb1-3)GalNAca-Sp8	13.25	3.5	26.4151																378	Galb1-4GlcNAcb1-6(Fuca1-4(Fuca1-2Galb1-3)GlcNAcb1-3)Galb1-4Glc-Sp21	19.5	4.12311	21.1441
134	GlcNAcb1-6(Galb1-3)GalNAca-Sp14	24	1.82574	7.60726																381	Galb1-4GlcNAcb1-6(Galb1-4GlcNAcb1-2)Mana1-6(Galb1-4GlcNAcb1-4(Galb1-4GlcNAcb1-2)Mana1-3)Manb1-4GlcNAcb1-4GlcNAcb-Sp21	19.5	0.57735	2.96077
135	Neu5Aca2-6(Galb1-3)GalNAca-Sp8	40.5	0.57735	1.42556																138	Neu5Aca2-6(Galb1-3)GlcNAcb1-4Galb1-4Glcb-Sp10	19.25	1.25831	6.53665
136	Neu5Aca2-6(Galb1-3)GalNAca-Sp14	20	1.41421	7.07107																162	Galb1-4GlcNAcb1-3Galb1-4GlcNAcb1-3Galb1-4GlcNAcb-Sp0	19.25	2.06155	10.7094
137	Neu5Acb2-6(Galb1-3)GalNAca-Sp8	27	4.24264	15.7135																383	Fuca1-2Galb1-3GalNAca1-3(Fuca1-2)Galb1-4Glcb-Sp0	19.25	5.7373	29.8042
138	Neu5Aca2-6(Galb1-3)GlcNAcb1-4Galb1-4Glcb-Sp10	19.25	1.25831	6.53665																438	Fuca1-2Galb1-4 GlcNAcb1-2Mana1-6(Fuca1-2Galb1-4GlcNAcb1-2(Fuca1-2Galb1-4GlcNAcb1-4)Mana1-3)Manb1-4GlcNAcb1-4GlcNAcb-Sp12	19.25	0.957427	4.97365
139	Galb1-3GalNAca-Sp8	31.75	0.5	1.5748																452	Neu5Aca2-3Galb1-4GlcNAcb1-2Mana1-6(GlcNAcb1-4)(Neu5Aca2-3Galb1-4GlcNAcb1-2Mana1-3)Manb1-4GlcNAcb1-4GlcNAcb-Sp21	19.25	0.957427	4.97365
140	Galb1-3GalNAca-Sp14	12	7.78888	64.9073																180	GlcNAcb1-3GalNAca-Sp14	19	3.16228	16.6436
141	Galb1-3GalNAca-Sp16	36.5	3.10913	8.51815																268	Neu5Aca2-6Galb1-4Glcb-Sp0	19	6	31.5789
142	Galb1-3GalNAcb-Sp8	3.5	3.69685	105.624																465	Fuca1-2Galb1-4(Fuca1-3)GlcNAcb1-2Mana1-6(Fuca1-2Galb1-4(Fuca1-3)GlcNAcb1-2Mana1-3)Manb1-4GlcNAcb1-4(Fuca1-6)GlcNAcb-Sp24	19	0.816497	4.29735
143	Galb1-3GalNAcb1-3Gala1-4Galb1-4Glcb-Sp0	7.25	3.0957	42.6993																94	GalNAcb1-3GalNAca-Sp8	18.75	1.25831	6.71096
144	Galb1-3GalNAcb1-4(Neu5Aca2-3)Galb1-4Glcb-Sp0	3.25	2.06155	63.4324																73	Fuca1-2Galb1-4GlcNAcb1-3Galb1-4GlcNAcb-Sp0	18.5	1	5.40541
145	Galb1-3GalNAcb1-4Galb1-4Glcb-Sp8	5.75	3.5	60.8696																229	GalNAcb1-4(Neu5Aca2-3)Galb1-4GlcNAcb-Sp8	18.5	3.10913	16.8061
146	Galb1-3Galb-Sp8	8	5.35413	66.9266																291	Neu5Aca2-3Galb1-4GlcNAcb1-3Galb1-3GlcNAcb-Sp0	18.5	6.40312	34.6115
147	Galb1-3GlcNAcb1-3Galb1-4GlcNAcb-Sp0	1	0.816497	81.6497																426	GlcNAcb1-6(GlcNAcb1-2)Mana1-6(GlcNAcb1-4)(GlcNAcb1-2Mana1-3)Manb1-4GlcNAcb1-4GlcNAc-Sp21	18.5	1	5.40541
148	Galb1-3GlcNAcb1-3Galb1-4Glcb-Sp10	2.5	1	40																297	Neu5Aca2-6Galb1-4GlcNAcb1-2Mana1-6(Galb1-4GlcNAcb1-2Mana1-3)Manb1-4GlcNAcb1-4GlcNAcb-Sp12	18.25	1.5	8.21918
149	Galb1-3GlcNAcb-Sp0	9.75	4.34933	44.6085																341	Neu5Aca2-6Galb1-4GlcNAcb1-2Mana1-6Manb1-4GlcNAcb1-4GlcNAc-Sp12	18.25	2.06155	11.2962
150	Galb1-3GlcNAcb-Sp8	2.5	1	40																402	Gala1-3(Fuca1-2)Galb1-4(Fuca1-3)Glcb-Sp21	18.25	5.90903	32.3783
151	Galb1-4(Fuca1-3)GlcNAcb-Sp0	3.25	0.5	15.3846																451	Galb1-4GlcNAcb1-6(Galb1-4GlcNAcb1-2)Mana1-6(Galb1-4GlcNAcb1-2Mana1-3)Manb1-4GlcNAcb1-4GlcNAcb-Sp19	18.25	2.21736	12.1499
152	Galb1-4(Fuca1-3)GlcNAcb-Sp8	1	0.816497	81.6497																75	Fuca1-2Galb1-4GlcNAcb-Sp0	18	0.816497	4.53609
153	Galb1-4(Fuca1-3)GlcNAcb1-3Galb1-4(Fuca1-3)GlcNAcb-Sp0	7.25	2.21736	30.5842																123	Gala1-4GlcNAcb-Sp8	18	0.816497	4.53609
154	Galb1-4(Fuca1-3)GlcNAcb1-3Galb1-4(Fuca1-3)GlcNAcb1-3Galb1-4(Fuca1-3)GlcNAcb-Sp0	11.5	0.57735	5.02044																318	Neu5Gcb2-6Galb1-4GlcNAc-Sp8	18	3.55903	19.7724
155	Galb1-4(6S)Glcb-Sp0	28.5	1	3.50877																430	Galb1-4GlcNAcb1-6(Galb1-4GlcNAcb1-2)Mana1-6(GlcNAcb1-4)(Galb1-4GlcNAcb1-2Mana1-3)Manb1-4GlcNAcb1-4GlcNAc-Sp21	18	0.816497	4.53609
156	Galb1-4(6S)Glcb-Sp8	7.5	4.79583	63.9444																434	Neu5Aca2-3Galb1-4GlcNAcb1-3Galb-Sp8	18	1.63299	9.07218
157	Galb1-4GalNAca1-3(Fuca1-2)Galb1-4GlcNAcb-Sp8	22	1.41421	6.42824																456	Neu5Aca2-6Galb1-4GlcNAcb1-2Mana1-6(GlcNAcb1-4)(Neu5Aca2-6Galb1-4GlcNAcb1-2Mana1-3)Manb1-4GlcNAcb1-4GlcNAcb-Sp21	18	1.41421	7.85674
158	Galb1-4GalNAcb1-3(Fuca1-2)Galb1-4GlcNAcb-Sp8	25	4.76095	19.0438																90	GalNAca1-3(Fuca1-2)Galb-Sp18	17.75	4.57347	25.7661
159	Galb1-4GlcNAcb1-3GalNAca-Sp8	17.5	1.29099	7.37711																164	Galb1-4GlcNAcb1-3Galb1-4Glcb-Sp0	17.75	1.5	8.4507
160	Galb1-4GlcNAcb1-3GalNAc-Sp14	26	0.816497	3.14037																288	Galb1-4(Fuca1-3)GlcNAcb1-3Galb1-3(Fuca1-4)GlcNAcb-Sp0	17.75	0.5	2.8169
161	Galb1-4GlcNAcb1-3Galb1-4(Fuca1-3)GlcNAcb1-3Galb1-4(Fuca1-3)GlcNAcb-Sp0	16	0	0																401	GalNAcb1-3Gala1-6Galb1-4Glcb-Sp8	17.75	6.65207	37.4764
162	Galb1-4GlcNAcb1-3Galb1-4GlcNAcb1-3Galb1-4GlcNAcb-Sp0	19.25	2.06155	10.7094																437	(6S)Galb1-3(6S)GlcNAc-Sp0	17.75	0.5	2.8169
163	Galb1-4GlcNAcb1-3Galb1-4GlcNAcb-Sp0	9.5	2.88675	30.3869																159	Galb1-4GlcNAcb1-3GalNAca-Sp8	17.5	1.29099	7.37711
164	Galb1-4GlcNAcb1-3Galb1-4Glcb-Sp0	17.75	1.5	8.4507																432	Galb1-4Galb-Sp10	17.5	5.06623	28.9499
165	Galb1-4GlcNAcb1-3Galb1-4Glcb-Sp8	2	1.41421	70.7107																20	Galb1-4GlcNAcb1-6(Galb1-4GlcNAcb1-3)GalNAc-Sp14	17.25	2.75379	15.964
166	Galb1-4GlcNAcb1-6(Galb1-3)GalNAca-Sp8	8	2.16025	27.0031																64	Fuca1-2Galb1-3GalNAcb1-4(Neu5Aca2-3)Galb1-4Glcb-Sp9	17.25	2.06155	11.951
167	Galb1-4GlcNAcb1-6(Galb1-3)GalNAc-Sp14	2	0	0																523	Galb1-4GlcNAcb1-2 Mana1-6(GlcNAcb1-4)(Galb1-4GlcNAcb1-2Mana1-3)Manb1-4GlcNAcb1-4(Fuca1-6)GlcNAc-Sp21	17.25	2.06155	11.951
168	Galb1-4GlcNAcb-Sp0	2.25	0.5	22.2222																531	GlcNAcb1-3Galb1-4GlcNAcb1-2Mana1-6(GlcNAcb1-3Galb1-4GlcNAcb1-2Mana1-3)Manb1-4GlcNAcb1-4GlcNAcb-Sp12	17.25	2.06155	11.951
169	Galb1-4GlcNAcb-Sp8	12.75	5.12348	40.1841																70	Fuca1-2Galb1-4(Fuca1-3)GlcNAcb1-3Galb1-4(Fuca1-3)GlcNAcb1-3Galb1-4(Fuca1-3)GlcNAcb-Sp0	17	1.41421	8.3189
170	Galb1-4GlcNAcb-Sp23	11.5	5.91608	51.4442																100	Gala1-2Galb-Sp8	17	3.4641	20.3771
171	Galb1-4Glcb-Sp0	1.75	0.5	28.5714																454	Neu5Aca2-3Galb1-4GlcNAcb1-6(Neu5Aca2-3Galb1-4GlcNAcb1-2)Mana1-6(GlcNAcb1-4)(Neu5Aca2-3Galb1-4GlcNAcb1-2Mana1-3)Manb1-4GlcNAcb1-4GlcNAcb-Sp21	17	1.41421	8.3189
172	Galb1-4Glcb-Sp8	2.75	0.5	18.1818																576	Neu5Aca2-6Galb1-4GlcNAcb1-3Galb1-4GlcNAcb1-6(Galb1-3)GalNAca-Sp14	17	1.41421	8.3189
173	GlcNAca1-3Galb1-4GlcNAcb-Sp8	2	0	0																539	Neu5Gca2-8Neu5Gca2-3Galb1-4GlcNAc-Sp0	16.75	3.30404	19.7256
174	GlcNAca1-6Galb1-4GlcNAcb-Sp8	2	0.816497	40.8248																45	(6S)Galb1-4(6S)Glcb-Sp8	16.5	4.20317	25.4738
175	GlcNAcb1-2Galb1-3GalNAca-Sp8	1.5	0.57735	38.49																245	Fuca1-2(6S)Galb1-4Glcb-Sp0	16.25	2.36291	14.541
176	GlcNAcb1-6(GlcNAcb1-3)GalNAca-Sp8	3.25	1.89297	58.2452																541	Neu5Gca2-8Neu5Aca2-3Galb1-4GlcNAc-Sp0	16.25	3.86221	23.7674
177	GlcNAcb1-6(GlcNAcb1-3)GalNAca-Sp14	2.25	0.5	22.2222																557	Galb1-3GlcNAcb1-3Galb1-4GlcNAcb1-3Galb1-4GlcNAcb1-6(Galb1-3GlcNAcb1-3Galb1-4GlcNAcb1-3Galb1-4GlcNAb1-2)Mana1-6(Galb1-3GlcNAcb1-3Galb1-4GlcNAcb1-3Galb1-4GlcNAcb1-2Mana1-3)Manb1-4GlcNAcb1-4(Fuca1-6)GlcNAcb-Sp24	16.25	1.5	9.23077
178	GlcNAcb1-6(GlcNAcb1-3)Galb1-4GlcNAcb-Sp8	20.75	5.18813	25.003																161	Galb1-4GlcNAcb1-3Galb1-4(Fuca1-3)GlcNAcb1-3Galb1-4(Fuca1-3)GlcNAcb-Sp0	16	0	0
179	GlcNAcb1-3GalNAca-Sp8	13.75	4.71699	34.3054																242	Neu5Aca2-3Galb-Sp8	16	5.35413	33.4633
180	GlcNAcb1-3GalNAca-Sp14	19	3.16228	16.6436																449	Neu5Aca2-6Galb1-4GlcNAcb1-6(Fuca1-2Galb1-3GlcNAcb1-3)Galb1-4Glc-Sp21	16	5.2915	33.0719
181	GlcNAcb1-3Galb-Sp8	33.5	1.29099	3.85371																474	Neu5Aca2-6Galb1-4GlcNAcb1-2Mana1-6(Neu5Aca2-6Galb1-4GlcNAcb1-2Mana1-3)Manb1-4GlcNAcb1-4(Fuca1-6)GlcNAcb-Sp24	16	1.41421	8.83883
182	GlcNAcb1-3Galb1-4GlcNAcb-Sp0	15.5	2.38048	15.3579																311	Mana1-2Mana1-6(Mana1-3)Mana1-6(Mana1-2Mana1-2Mana1-3)Mana-Sp9	15.75	1.25831	7.98924
183	GlcNAcb1-3Galb1-4GlcNAcb-Sp8	24	1.41421	5.89256																317	Neu5Aca2-8Neu5Aca2-8Neu5Acb-Sp8	15.75	0.957427	6.0789
184	GlcNAcb1-3Galb1-4GlcNAcb1-3Galb1-4GlcNAcb-Sp0	7.5	5.44671	72.6228																182	GlcNAcb1-3Galb1-4GlcNAcb-Sp0	15.5	2.38048	15.3579
185	GlcNAcb1-3Galb1-4Glcb-Sp0	24.25	3.77492	15.5667																262	Neu5Aca2-6GalNAcb1-4GlcNAcb-Sp0	15.5	7.85281	50.6633
186	GlcNAcb1-4-MDPLys	13.75	7.80491	56.763																459	Neu5Aca2-6Galb1-4GlcNAcb1-6(Neu5Aca2-6Galb1-4GlcNAcb1-2)Mana1-6(GlcNAcb1-4)(Neu5Aca2-6Galb1-4GlcNAcb1-4(Neu5Aca2-6Galb1-4GlcNAcb1-2)Mana1-3)Manb1-4GlcNAcb1-4GlcNAcb-Sp21	15.5	7.85281	50.6633
187	GlcNAcb1-6(GlcNAcb1-4)GalNAca-Sp8	30.25	2.62996	8.69407																23	6S(3S)Galb1-4GlcNAcb-Sp0	15.25	4.92443	32.2913
188	GlcNAcb1-4Galb1-4GlcNAcb-Sp8	3.25	0.957427	29.4593																47	(6S)GlcNAcb-Sp8	15.25	7.32006	48.0004
189	GlcNAcb1-4GlcNAcb1-4GlcNAcb1-4GlcNAcb1-4GlcNAcb1-4GlcNAcb1-Sp8	4.5	2.38048	52.8995																357	Gala1-3Galb1-4GlcNAcb1-2Mana1-6(Gala1-3Galb1-4GlcNAcb1-2Mana1-3)Manb1-4GlcNAcb1-4GlcNAcb-Sp20	15.25	0.957427	6.27821
190	GlcNAcb1-4GlcNAcb1-4GlcNAcb1-4GlcNAcb1-4GlcNAcb1-Sp8	2	0	0																367	GalNAca1-3(Fuca1-2)Galb1-3GlcNAcb1-2Mana1-6(GalNAca1-3(Fuca1-2)Galb1-3GlcNAcb1-2Mana1-3)Manb1-4GlcNAcb1-4GlcNAcb-Sp20	15.25	2.21736	14.54
191	GlcNAcb1-4GlcNAcb1-4GlcNAcb-Sp8	3.75	1.5	40																388	Gala1-3Galb1-3GlcNAcb1-2Mana1-6(Gala1-3Galb1-3GlcNAcb1-2Mana1-3)Manb1-4GlcNAcb1-4GlcNAc-Sp19	15.25	1.70783	11.1989
192	GlcNAcb1-6GalNAca-Sp8	2.5	0.57735	23.094																403	Galb1-4GlcNAcb1-6(Neu5Aca2-6Galb1-3GlcNAcb1-3)Galb1-4Glc-Sp21	15.25	6.23832	40.907
193	GlcNAcb1-6GalNAca-Sp14	2.75	0.957427	34.8155																428	Galb1-4GlcNAcb1-2Mana1-6(GlcNAcb1-4)(Galb1-4GlcNAcb1-2Mana1-3)Manb1-4GlcNAcb1-4GlcNAc-Sp21	15.25	4.272	28.0131
194	GlcNAcb1-6Galb1-4GlcNAcb-Sp8	4.5	2.51661	55.9247																206	KDNa2-3Galb1-4GlcNAcb-Sp0	15	2.16025	14.4016
195	Glca1-4Glcb-Sp8	5.75	6.18466	107.559																405	Neu5Aca2-3Galb1-3GalNAcb1-4(Neu5Aca2-8Neu5Aca2-3)Galb1-4Glcb-Sp0	15	2.94392	19.6261
196	Glca1-4Glca-Sp8	6.5	2.38048	36.6227																538	Galb1-3GlcNAcb1-3Galb1-4GlcNAcb1-2Mana1-6(Galb1-3GlcNAcb1-3Galb1-4GlcNAcb1-2Mana1-3)Manb1-4GlcNAcb1-4GlcNAc-Sp25	15	3.4641	23.094
197	Glca1-6Glca1-6Glcb-Sp8	12.5	6.75771	54.0617																543	Neu5Gca2-8Neu5Gca2-6Galb1-4GlcNAc-Sp0	15	7.57188	50.4792
198	Glcb1-4Glcb-Sp8	2.5	0.57735	23.094																50	Mana1-6(Mana1-3)Manb1-4GlcNAcb1-4GlcNAcb-Sp12	14.75	2.21736	15.0329
199	Glcb1-6Glcb-Sp8	11.25	4.5	40																240	Neu5Aca2-6(Neu5Aca2-3Galb1-3)GalNAca-Sp8	14.75	6.55108	44.4141
200	G-ol-Sp8	8.25	6.75154	81.8369																414	GlcNAcb1-2(GlcNAcb1-6)Mana1-6(GlcNAcb1-2Mana1-3)Manb1-4GlcNAcb1-4GlcNAcb-Sp19	14.75	1.89297	12.8337
201	GlcAa-Sp8	26	7.25718	27.9122																503	(6S)(4S)GalNAcb1-4GlcNAc-Sp8	14.75	9.70824	65.8186
202	GlcAb-Sp8	10.5	8.544	81.3715																221	Neu5Aca2-3Galb1-3GalNAca-Sp8	14.5	2.88675	19.9086
203	GlcAb1-3Galb-Sp8	20	8.3666	41.833																223	GalNAcb1-4(Neu5Aca2-8Neu5Aca2-8Neu5Aca2-8Neu5Aca2-3)Galb1-4Glcb-Sp0	14.5	1	6.89655
204	GlcAb1-6Galb-Sp8	10.25	5.5	53.6585																382	GlcNAcb1-2Mana1-6(GlcNAcb1-4(GlcNAcb1-2)Mana1-3)Manb1-4GlcNAcb1-4GlcNAc-Sp21	14.5	1	6.89655
205	KDNa2-3Galb1-3GlcNAcb-Sp0	26.75	3.94757	14.7573																86	GalNAca1-3(Fuca1-2)Galb1-4GlcNAcb-Sp8	14.25	8.18026	57.4053
206	KDNa2-3Galb1-4GlcNAcb-Sp0	15	2.16025	14.4016																225	Neu5Aca2-8Neu5Aca2-8Neu5Aca2-3Galb1-4Glcb-Sp0	14.25	1.5	10.5263
207	Mana1-2Mana1-2Mana1-3Mana-Sp9	25.5	2.88675	11.3206																271	Neu5Aca2-8Neu5Aca-Sp8	14.25	4.34933	30.5216
208	Mana1-2Mana1-6(Mana1-2Mana1-3)Mana-Sp9	31.5	1.91485	6.0789																334	GlcNAca1-4Galb1-3GlcNAcb-Sp0	14.25	9.17878	64.4125
209	Mana1-2Mana1-3Mana-Sp9	23.25	0.957427	4.11797																361	Neu5Aca2-6GlcNAcb1-4GlcNAcb1-4GlcNAc-Sp21	14.25	1.5	10.5263
210	Mana1-2Mana1-6(Mana1-2Mana1-3)Mana1-6(Mana1-2Mana1-2Mana1-3)Manb1-4GlcNAcb1-4GlcNAcb-Sp12	3.5	2.38048	68.0136																460	Gala1-3(Fuca1-2)Galb1-3GalNAca-Sp8	14.25	7.22842	50.7257
211	Mana1-6(Mana1-3)Mana-Sp9	2.25	0.5	22.2222																92	GalNAca1-3Galb-Sp8	14	6.48074	46.291
212	Mana1-2Mana1-2Mana1-6(Mana1-3)Mana-Sp9	7	3.82971	54.7101																126	Galb1-3(Fuca1-4)GlcNAcb1-3Galb1-4(Fuca1-3)GlcNAcb-Sp0	14	0.816497	5.83212
213	Mana1-6(Mana1-3)Mana1-6(Mana1-2Mana1-3)Manb1-4GlcNAcb1-4GlcNAcb-Sp12	2.5	0.57735	23.094																425	GlcNAcb1-2Mana1-6(GlcNAcb1-4)(GlcNAcb1-4(GlcNAcb1-2)Mana1-3)Manb1-4GlcNAcb1-4GlcNAc-Sp21	14	4.24264	30.3046
214	Mana1-6(Mana1-3)Mana1-6(Mana1-3)Manb1-4GlcNAcb1-4GlcNAcb-Sp12	5	3.16228	63.2456																479	Neu5Aca2-6Galb1-4GlcNAcb1-6(Fuca1-2Galb1-4(Fuca1-3)GlcNAcb1-3)Galb1-4Glc-Sp21	14	3.4641	24.7436
215	Manb1-4GlcNAcb-Sp0	2.25	1.25831	55.9247																179	GlcNAcb1-3GalNAca-Sp8	13.75	4.71699	34.3054
216	Neu5Aca2-3Galb1-4GlcNAcb1-3Galb1-4(Fuca1-3)GlcNAcb-Sp0	2.75	0.957427	34.8155																186	GlcNAcb1-4-MDPLys	13.75	7.80491	56.763
217	(3S)Galb1-4(Fuca1-3)(6S)GlcNAcb-Sp8	26.25	2.5	9.52381																239	Neu5Aca2-3Galb1-3(6S)GalNAca-Sp8	13.75	6.29153	45.7566
218	Fuca1-2(6S)Galb1-4GlcNAcb-Sp0	19.75	2.87228	14.5432																227	Neu5Aca2-8Neu5Aca2-8Neu5Aca-Sp8	13.5	3.69685	27.384
219	Fuca1-2Galb1-4(6S)GlcNAcb-Sp8	6.25	4.42531	70.8049																500	Galb1-4GlcNAcb1-6(Galb1-4GlcNAcb1-2)Mana1-6(GlcNAcb1-4)Galb1-4GlcNAcb1-4(Gal b1-4GlcNAcb1-2)Mana1-3)Manb1-4GlcNAcb1-4(Fuca1-6)GlcNAc-Sp21	13.5	2.38048	17.6332
220	Fuca1-2(6S)Galb1-4(6S)Glcb-Sp0	19.5	1.91485	9.81977																133	GlcNAcb1-6(Galb1-3)GalNAca-Sp8	13.25	3.5	26.4151
221	Neu5Aca2-3Galb1-3GalNAca-Sp8	14.5	2.88675	19.9086																265	Neu5Aca2-6Galb1-4GlcNAcb-Sp8	13.25	1.89297	14.2866
222	Neu5Aca2-3Galb1-3GalNAca-Sp14	23.25	0.957427	4.11797																385	Galb1-3GlcNAcb1-3GalNAca-Sp14	13.25	4.5	33.9623
223	GalNAcb1-4(Neu5Aca2-8Neu5Aca2-8Neu5Aca2-8Neu5Aca2-3)Galb1-4Glcb-Sp0	14.5	1	6.89655																409	Fuca1-2Galb1-4(Fuca1-3)GlcNAcb1-3GalNAca-Sp14	13.25	5.56028	41.9643
224	GalNAcb1-4(Neu5Aca2-8Neu5Aca2-8Neu5Aca2-3)Galb1-4Glcb-Sp0	23	1.41421	6.14875																458	Neu5Aca2-6Galb1-4GlcNAcb1-6(Neu5Aca2-6Galb1-4GlcNAcb1-2)Mana1-6(GlcNAcb1-4)(Neu5Aca2-6Galb1-4GlcNAcb1-2Mana1-3)Manb1-4GlcNAcb1-4GlcNAcb-Sp21	13.25	4.03113	30.4236
225	Neu5Aca2-8Neu5Aca2-8Neu5Aca2-3Galb1-4Glcb-Sp0	14.25	1.5	10.5263																103	Gala1-3(Fuca1-2)Galb1-4(Fuca1-3)GlcNAcb-Sp0	13	2	15.3846
226	GalNAcb1-4(Neu5Aca2-8Neu5Aca2-3)Galb1-4Glcb-Sp0	24.5	0.57735	2.35653																338	GlcNAca1-4Galb1-3GalNAc-Sp14	13	7.16473	55.1133
227	Neu5Aca2-8Neu5Aca2-8Neu5Aca-Sp8	13.5	3.69685	27.384																536	GlcNAcb1-3Galb1-4GlcNAcb1-3Galb1-4GlcNAcb1-2Mana1-6(GlcNAcb1-3Galb1-4GlcNAcb1-3Galb1-4GlcNAcb1-2Mana1-3)Manb1-4GlcNAcb1-4GlcNAcb-Sp25	13	0.816497	6.28074
228	GalNAcb1-4(Neu5Aca2-3)Galb1-4GlcNAcb-Sp0	32.75	2.21736	6.77055																169	Galb1-4GlcNAcb-Sp8	12.75	5.12348	40.1841
229	GalNAcb1-4(Neu5Aca2-3)Galb1-4GlcNAcb-Sp8	18.5	3.10913	16.8061																499	GlcNAcb1-6(GlcNAcb1-2)Mana1-6(GlcNAcb1-4)(GlcNAcb1-4(GlcNAcb1-2)Mana1-3)Manb1-4GlcNAcb1-4(Fuca1-6)GlcNAc-Sp21	12.75	7.22842	56.6935
230	GalNAcb1-4(Neu5Aca2-3)Galb1-4Glcb-Sp0	26	2.58199	9.93073																197	Glca1-6Glca1-6Glcb-Sp8	12.5	6.75771	54.0617
231	Neu5Aca2-3Galb1-3GalNAcb1-4(Neu5Aca2-3)Galb1-4Glcb-Sp0	1.75	0.5	28.5714																290	Neu5Aca2-3Galb1-3GlcNAcb1-3Galb1-3GlcNAcb-Sp0	12.5	1.91485	15.3188
232	Neu5Aca2-6(Neu5Aca2-3)GalNAca-Sp8	3	0.816497	27.2166																406	Gala1-3(Fuca1-2)Galb1-4GlcNAcb1-3GalNAca-Sp14	12.5	5.44671	43.5737
233	Neu5Aca2-3GalNAca-Sp8	2.25	0.957427	42.5523																411	GalNAca1-3(Fuca1-2)Galb1-4(Fuca1-3)GlcNAcb1-3GalNAc-Sp14	12.5	3.10913	24.873
234	Neu5Aca2-3GalNAcb1-4GlcNAcb-Sp0	2.75	0.5	18.1818																547	Gala1-3Galb1-4GlcNAcb1-2Mana1-6(Gala1-3Galb1-4GlcNAcb1-2Mana1-3)Manb1-4GlcNAcb1-4GlcNAc-Sp24	12.5	1.73205	13.8564
235	Neu5Aca2-3Galb1-3(6S)GlcNAc-Sp8	1.75	0.5	28.5714																49	Neu5,9Ac2a2-6Galb1-4GlcNAcb-Sp8	12.25	7.22842	59.0075
236	Neu5Aca2-3Galb1-3(Fuca1-4)GlcNAcb-Sp8	6.25	3.20156	51.225																267	Neu5Aca2-6Galb1-4GlcNAcb1-3Galb1-4GlcNAcb-Sp0	12.25	2.62996	21.469
237	Neu5Aca2-3Galb1-3(Fuca1-4)GlcNAcb1-3Galb1-4(Fuca1-3)GlcNAcb-Sp0	2.75	0.957427	34.8155																478	Neu5Aca2-3Galb1-3GlcNAcb1-2Mana1-6(GlcNAcb1-4)(Neu5Aca2-3Galb1-3GlcNAcb1-2Mana1-3)Manb1-4GlcNAcb1-4GlcNAc-Sp21	12.25	6.23832	50.9251
238	Neu5Aca2-3Galb1-4(Neu5Aca2-3Galb1-3)GlcNAcb-Sp8	2.5	0.57735	23.094																519	Gala1-3Galb1-3GlcNAcb1-2Mana-Sp0	12.25	6.65207	54.3026
239	Neu5Aca2-3Galb1-3(6S)GalNAca-Sp8	13.75	6.29153	45.7566																72	Fuca1-2Galb1-4(Fuca1-3)GlcNAcb-Sp8	12	4.24264	35.3553
240	Neu5Aca2-6(Neu5Aca2-3Galb1-3)GalNAca-Sp8	14.75	6.55108	44.4141																140	Galb1-3GalNAca-Sp14	12	7.78888	64.9073
241	Neu5Aca2-6(Neu5Aca2-3Galb1-3)GalNAca-Sp14	2.25	1.5	66.6667																363	Galb1-4GlcNAcb1-2Mana1-6(Galb1-4GlcNAcb1-4(Galb1-4GlcNAcb1-2)Mana1-3)Manb1-4GlcNAcb1-4GlcNAc-Sp21	12	0.816497	6.80414
242	Neu5Aca2-3Galb-Sp8	16	5.35413	33.4633																492	Fuca1-2Galb1-3(6S)GlcNAcb-Sp0	12	6.0553	50.4608
243	Neu5Aca2-3Galb1-3GalNAcb1-3Gala1-4Galb1-4Glcb-Sp0	4.5	1.91485	42.5523																52	GlcNAcb1-2Mana1-6(GlcNAcb1-2Mana1-3)Manb1-4GlcNAcb1-4GlcNAcb-Sp12	11.75	1.70783	14.5347
244	Neu5Aca2-3Galb1-3GlcNAcb1-3Galb1-4GlcNAcb-Sp0	19.75	2.87228	14.5432																105	Gala1-3(Fuca1-2)Galb1-4GlcNAc-Sp0	11.75	5.18813	44.1543
245	Fuca1-2(6S)Galb1-4Glcb-Sp0	16.25	2.36291	14.541																340	Mana1-6(Neu5Aca2-6Galb1-4GlcNAcb1-2Mana1-3)Manb1-4GlcNAcb1-4GlcNAc-Sp12	11.75	0.5	4.25532
246	Neu5Aca2-3Galb1-3GlcNAcb-Sp0	24.25	2.5	10.3093																154	Galb1-4(Fuca1-3)GlcNAcb1-3Galb1-4(Fuca1-3)GlcNAcb1-3Galb1-4(Fuca1-3)GlcNAcb-Sp0	11.5	0.57735	5.02044
247	Neu5Aca2-3Galb1-4(6S)GlcNAcb-Sp8	25.25	1.70783	6.76366																170	Galb1-4GlcNAcb-Sp23	11.5	5.91608	51.4442
248	Neu5Aca2-3Galb1-4(Fuca1-3)(6S)GlcNAcb-Sp8	5.25	4.5	85.7143																117	Gala1-3Galb1-4Glc-Sp10	11.25	2.5	22.2222
249	Neu5Aca2-3Galb1-4(Fuca1-3)GlcNAcb1-3Galb1-4(Fuca1-3)GlcNAcb1-3Galb1-4(Fuca1-3)GlcNAcb-Sp0	27	2	7.40741																199	Glcb1-6Glcb-Sp8	11.25	4.5	40
250	Neu5Aca2-3Galb1-4(Fuca1-3)GlcNAcb-Sp0	22.75	4.5	19.7802																298	Galb1-4GlcNAcb1-6(Galb1-4GlcNAcb1-3)Galb1-4GlcNAc-Sp0	11.25	0.957427	8.51046
251	Neu5Aca2-3Galb1-4(Fuca1-3)GlcNAcb-Sp8	20.5	2.88675	14.0817																497	Fuca1-2Galb1-3GlcNAcb1-6(Fuca1-2Galb1-3GlcNAcb1-3)GalNAca-Sp14	11.25	2.36291	21.0036
252	Neu5Aca2-3Galb1-4(Fuca1-3)GlcNAcb1-3Galb-Sp8	26.5	1.91485	7.22586																19	Galb1-4GlcNAcb1-6(Galb1-4GlcNAcb1-3)GalNAca-Sp8	11	4.69042	42.6401
253	Neu5Aca2-3Galb1-4(Fuca1-3)GlcNAcb1-3Galb1-4GlcNAcb-Sp8	3.5	1	28.5714																66	Fuca1-2Galb1-3GlcNAcb1-3Galb1-4Glcb-Sp10	11	6.0553	55.0482
254	Neu5Aca2-3Galb1-4GlcNAcb1-3Galb1-4GlcNAcb1-3Galb1-4GlcNAcb-Sp0	3.5	1.91485	54.7101																264	Neu5Aca2-6Galb1-4GlcNAcb-Sp0	11	3.91578	35.598
255	Neu5Aca2-3Galb1-4GlcNAcb-Sp0	1	0	0																332	GlcNAca1-4Galb1-4GlcNAcb1-3Galb1-4GlcNAcb1-3Galb1-4GlcNAcb-Sp0	11	4.89898	44.5362
256	Neu5Aca2-3Galb1-4GlcNAcb-Sp8	3	0.816497	27.2166																354	Fuca1-2Galb1-3GlcNAcb1-2Mana1-6(Fuca1-2Galb1-3GlcNAcb1-2Mana1-3)Manb1-4GlcNAcb1-4GlcNAcb-Sp20	11	2.94392	26.7629
257	Neu5Aca2-3Galb1-4GlcNAcb1-3Galb1-4GlcNAcb-Sp0	2.75	2.36291	85.9239																387	GalNAca1-3(Fuca1-2)Galb1-3GalNAca1-3(Fuca1-2)Galb1-4GlcNAcb-Sp0	11	4.69042	42.6401
258	Fuca1-2Galb1-4(6S)Glcb-Sp0	2.25	0.5	22.2222																410	Gala1-3(Fuca1-2)Galb1-4(Fuca1-3)GlcNAcb1-3GalNAc-Sp14	11	4.96655	45.1505
259	Neu5Aca2-3Galb1-4Glcb-Sp0	2	0	0																202	GlcAb-Sp8	10.5	8.544	81.3715
260	Neu5Aca2-3Galb1-4Glcb-Sp8	2.25	0.5	22.2222																204	GlcAb1-6Galb-Sp8	10.25	5.5	53.6585
261	Neu5Aca2-6GalNAca-Sp8	10	4.89898	48.9898																281	Neu5Gca2-6GalNAca-Sp0	10.25	4.19325	40.9097
262	Neu5Aca2-6GalNAcb1-4GlcNAcb-Sp0	15.5	7.85281	50.6633																325	Neu5Aca2-3Galb1-3(Fuca1-4)GlcNAcb1-3Galb1-3(Fuca1-4)GlcNAcb-Sp0	10.25	0.957427	9.34075
263	Neu5Aca2-6Galb1-4(6S)GlcNAcb-Sp8	3.75	1.25831	33.5548																504	(6S)GalNAcb1-4GlcNAc-Sp8	10.25	8.95824	87.3974
264	Neu5Aca2-6Galb1-4GlcNAcb-Sp0	11	3.91578	35.598																68	Fuca1-2Galb1-3GlcNAcb-Sp8	10	6.78233	67.8233
265	Neu5Aca2-6Galb1-4GlcNAcb-Sp8	13.25	1.89297	14.2866																261	Neu5Aca2-6GalNAca-Sp8	10	4.89898	48.9898
266	Neu5Aca2-6Galb1-4GlcNAcb1-3Galb1-4(Fuca1-3)GlcNAcb1-3Galb1-4(Fuca1-3)GlcNAcb-Sp0	19.75	2.21736	11.2271																408	GalNAca1-3GalNAcb1-3Gala1-4Galb1-4Glcb-Sp0	10	8.12404	81.2404
267	Neu5Aca2-6Galb1-4GlcNAcb1-3Galb1-4GlcNAcb-Sp0	12.25	2.62996	21.469																496	(3S)GalNAcb1-4(Fuca1-3)GlcNAcb-Sp8	10	8.7178	87.178
268	Neu5Aca2-6Galb1-4Glcb-Sp0	19	6	31.5789																563	Galb1-4GlcNAcb1-3Galb1-4GlcNAcb1-3Galb1-4GlcNAcb1-6(Galb1-4GlcNAcb1-3Galb1-4GlcNAcb1-3Galb1-4GlcNAb1-2)Mana1-6(Galb1-4GlcNAcb1-3Galb1-4GlcNAcb1-3Galb1-4GlcNAcb1-2Mana1-3)Manb1-4GlcNAcb1-4(Fuca1-6)GlcNAcb-Sp24	10	5.47723	54.7723
269	Neu5Aca2-6Galb1-4Glcb-Sp8	2.75	0.957427	34.8155																21	GlcNAcb1-6(GlcNAcb1-4)(GlcNAcb1-3)GlcNAc-Sp8	9.75	4.19325	43.0077
270	Neu5Aca2-6Galb-Sp8	26.5	2.38048	8.98293																149	Galb1-3GlcNAcb-Sp0	9.75	4.34933	44.6085
271	Neu5Aca2-8Neu5Aca-Sp8	14.25	4.34933	30.5216																556	(3S)GlcAb1-3Galb1-4GlcNAcb1-2Mana-Sp0	9.75	6.55108	67.1906
272	Neu5Aca2-8Neu5Aca2-3Galb1-4Glcb-Sp0	24.25	2.87228	11.8445																163	Galb1-4GlcNAcb1-3Galb1-4GlcNAcb-Sp0	9.5	2.88675	30.3869
273	Galb1-3(Fuca1-4)GlcNAcb1-3Galb1-3(Fuca1-4)GlcNAcb-Sp0	30.75	2.36291	7.68425																315	Galb1-4GlcNAcb1-2Mana1-6(Neu5Aca2-6Galb1-4GlcNAcb1-2Mana1-3)Manb1-4GlcNAcb1-4GlcNAcb-Sp12	9.5	4.3589	45.8831
274	Neu5Acb2-6GalNAca-Sp8	27.25	1.70783	6.26725																292	4S(3S)Galb1-4GlcNAcb-Sp0	9.25	0.957427	10.3506
275	Neu5Acb2-6Galb1-4GlcNAcb-Sp8	30	2.16025	7.20082																573	GlcNAcb1-3Galb1-4GlcNAcb1-3Galb1-4GlcNAcb1-3GalNAca-Sp14	9.25	4.92443	53.2371
276	Neu5Gca2-3Galb1-3(Fuca1-4)GlcNAcb-Sp0	3.25	0.5	15.3846																300	Galb1-4GlcNAca1-6Galb1-4GlcNAcb-Sp0	9	1.1547	12.83
277	Neu5Gca2-3Galb1-3GlcNAcb-Sp0	3	0.816497	27.2166																313	Neu5Aca2-3Galb1-4GlcNAcb1-6(Neu5Aca2-3Galb1-3)GalNAca-Sp14	9	3.55903	39.5447
278	Neu5Gca2-3Galb1-4(Fuca1-3)GlcNAcb-Sp0	2.25	0.5	22.2222																488	Galb1-4(Fuca1-3)GlcNAcb1-2Mana-Sp0	9	6.21825	69.0917
279	Neu5Gca2-3Galb1-4GlcNAcb-Sp0	4.25	2.62996	61.8813																560	Galb1-4GlcNAcb1-3Galb1-4GlcNAcb1-2Mana1-6(Galb1-4GlcNAcb1-3Galb1-4GlcNAcb1-2Mana1-3)Manb1-4GlcNAcb1-4(Fuca1-6)GlcNAcb-Sp24	9	0.816497	9.07218
280	Neu5Gca2-3Galb1-4Glcb-Sp0	1.75	0.5	28.5714																108	Gala1-3(Fuca1-2)Galb-Sp18	8.75	6.23832	71.2951
281	Neu5Gca2-6GalNAca-Sp0	10.25	4.19325	40.9097																366	Gala1-3Galb1-4(Fuca1-3)GlcNAcb1-2Mana1-6(Gala1-3Galb1-4(Fuca1-3)GlcNAcb1-2Mana1-3)Manb1-4GlcNAcb1-4GlcNAcb-Sp20	8.75	1.5	17.1429
282	Neu5Gca2-6Galb1-4GlcNAcb-Sp0	1.25	0.5	40																502	Galb1-3(6S)GlcNAcb-Sp8	8.75	7.67572	87.7225
283	Neu5Gca-Sp8	3	1.41421	47.1405																505	(3S)GalNAcb1-4(3S)GlcNAc-Sp8	8.75	7.54431	86.2207
284	Neu5Aca2-3Galb1-4GlcNAcb1-6(Galb1-3)GalNAca-Sp14	2	0	0																342	Neu5Aca2-6Galb1-4GlcNAcb1-2Mana1-3Manb1-4GlcNAcb1-4GlcNAc-Sp12	8.5	4.20317	49.4491
285	Galb1-3GlcNAcb1-3Galb1-3GlcNAcb-Sp0	42.25	0.957427	2.2661																386	GalNAcb1-4(Neu5Aca2-3)Galb1-4GlcNAcb1-3GalNAca-Sp14	8.5	3.10913	36.578
286	Galb1-4(Fuca1-3)(6S)GlcNAcb-Sp0	4.75	2.87228	60.4691																453	Neu5Aca2-3Galb1-4GlcNAcb1-4Mana1-6(GlcNAcb1-4)(Neu5Aca2-3Galb1-4GlcNAcb1-4(Neu5Aca2-3Galb1-4GlcNAcb1-2)Mana1-3)Manb1-4GlcNAcb1-4GlcNAcb-Sp21	8.5	3.69685	43.4923
287	Galb1-4(Fuca1-3)(6S)Glcb-Sp0	4	3.3665	84.1625																455	Neu5Aca2-3Galb1-4GlcNAcb1-6(Neu5Aca2-3Galb1-4GlcNAcb1-2)Mana1-6(GlcNAcb1-4)(Neu5Aca2-3Galb1-4GlcNAcb1-4(Neu5Aca2-3Galb1-4GlcNAcb1-2)Mana1-3)Manb1-4GlcNAcb1-4GlcNAcb-Sp21	8.5	2.08167	24.4902
288	Galb1-4(Fuca1-3)GlcNAcb1-3Galb1-3(Fuca1-4)GlcNAcb-Sp0	17.75	0.5	2.8169																526	Neu5Aca2-3Galb1-4(Fuca1-3)GlcNAcb1-2Mana-Sp0	8.5	3	35.2941
289	Galb1-4GlcNAcb1-3Galb1-3GlcNAcb-Sp0	25.5	2.64575	10.3755																200	G-ol-Sp8	8.25	6.75154	81.8369
290	Neu5Aca2-3Galb1-3GlcNAcb1-3Galb1-3GlcNAcb-Sp0	12.5	1.91485	15.3188																413	Fuca1-2Galb1-4GlcNAcb1-2Mana1-6(Fuca1-2Galb1-4GlcNAcb1-2Mana1-3)Manb1-4GlcNAcb1-4(Fuca1-6)GlcNAcb-Sp22	8.25	3.30404	40.0489
291	Neu5Aca2-3Galb1-4GlcNAcb1-3Galb1-3GlcNAcb-Sp0	18.5	6.40312	34.6115																439	Fuca1-2Galb1-4(Fuca1-3)GlcNAcb1-2Mana1-6(Fuca1-2Galb1-4(Fuca1-3)GlcNAcb1-4(Fuca1-2Galb1-4(Fuca1-3)GlcNAcb1-2)Mana1-3)Manb1-4GlcNAcb1-4GlcNAcb-Sp12	8.25	4.11299	49.8544
292	4S(3S)Galb1-4GlcNAcb-Sp0	9.25	0.957427	10.3506																522	GlcNAcb1-2 Mana1-6(GlcNAcb1-4)(GlcNAcb1-2Mana1-3)Manb1-4GlcNAcb1-4(Fuca1-6)GlcNAc-Sp21	8.25	1.5	18.1818
293	(6S)Galb1-4(6S)GlcNAcb-Sp0	41.25	5.25198	12.7321																146	Galb1-3Galb-Sp8	8	5.35413	66.9266
294	(6P)Glcb-Sp10	4.5	2.38048	52.8995																166	Galb1-4GlcNAcb1-6(Galb1-3)GalNAca-Sp8	8	2.16025	27.0031
295	Neu5Aca2-3Galb1-4(Fuca1-3)GlcNAcb1-6(Galb1-3)GalNAca-Sp14	41	2.16025	5.26889																555	(3S)GlcAb1-3Galb1-4GlcNAcb1-3Galb1-4Glc-Sp0	8	5.22813	65.3516
296	Galb1-3Galb1-4GlcNAcb-Sp8	5.25	2.06155	39.2677																308	MurNAcb1-4GlcNAcb-Sp10	7.75	2.62996	33.9349
297	Neu5Aca2-6Galb1-4GlcNAcb1-2Mana1-6(Galb1-4GlcNAcb1-2Mana1-3)Manb1-4GlcNAcb1-4GlcNAcb-Sp12	18.25	1.5	8.21918																320	Neu5Aca2-3Galb1-4GlcNAcb1-2Mana1-6(Neu5Aca2-3Galb1-4GlcNAcb1-2Mana1-3)Manb1-4GlcNAcb1-4GlcNAcb-Sp12	7.75	3.77492	48.7086
298	Galb1-4GlcNAcb1-6(Galb1-4GlcNAcb1-3)Galb1-4GlcNAc-Sp0	11.25	0.957427	8.51046																540	Neu5Aca2-8Neu5Gca2-3Galb1-4GlcNAc-Sp0	7.75	3.30404	42.6327
299	GlcNAcb1-6(Galb1-4GlcNAcb1-3)Galb1-4GlcNAc-Sp0	2.5	0.57735	23.094																32	(3S)Galb1-4(Fuca1-3)GlcNAc-Sp0	7.5	3.31662	44.2217
300	Galb1-4GlcNAca1-6Galb1-4GlcNAcb-Sp0	9	1.1547	12.83																156	Galb1-4(6S)Glcb-Sp8	7.5	4.79583	63.9444
301	Galb1-4GlcNAcb1-6Galb1-4GlcNAcb-Sp0	1.25	0.5	40																184	GlcNAcb1-3Galb1-4GlcNAcb1-3Galb1-4GlcNAcb-Sp0	7.5	5.44671	72.6228
302	GalNAcb1-3Galb-Sp8	4	1.41421	35.3553																348	Galb1-3GlcNAcb1-2Mana1-6(Galb1-3GlcNAcb1-2Mana1-3)Manb1-4GlcNAcb1-4(Fuca1-6)GlcNAcb-Sp22	7.5	3.10913	41.455
303	GlcAb1-3GlcNAcb-Sp8	2.25	0.5	22.2222																481	Gala1-3Galb1-3GlcNAcb1-6GalNAca-Sp14	7.5	4.65475	62.0633
304	Neu5Aca2-6Galb1-4GlcNAcb1-2Mana1-6(GlcNAcb1-2Mana1-3)Manb1-4GlcNAcb1-4GlcNAcb-Sp12	4.25	1.25831	29.6072																495	GalNAcb1-4(Fuca1-3)(6S)GlcNAcb-Sp8	7.5	4.79583	63.9444
305	GlcNAcb1-3Man-Sp10	1.25	0.957427	76.5942																552	Galb1-4GlcNAcb1-3Galb1-4GlcNAcb1-3Galb1-4GlcNAcb1-3Galb1-4GlcNAcb1-3Galb1-4GlcNAcb1-2Mana1-6(Galb1-4GlcNAcb1-3Galb1-4GlcNAcb1-3Galb1-4GlcNAcb1-3Galb1-4GlcNAcb1-3Galb1-4GlcNAcb1-2Mana1-3)Manb1-4GlcNAcb1-4GlcNAcb-Sp25	7.5	1.73205	23.094
306	GlcNAcb1-4GlcNAcb-Sp10	2.5	0.57735	23.094																54	Galb1-4GlcNAcb1-2Mana1-6(Galb1-4GlcNAcb1-2Mana1-3)Manb1-4GlcNAcb1-4GlcNAcb-Sp12	7.25	2.87228	39.6177
307	GlcNAcb1-4GlcNAcb-Sp12	1.5	0.57735	38.49																99	GalNAcb1-4GlcNAcb-Sp8	7.25	4.57347	63.0824
308	MurNAcb1-4GlcNAcb-Sp10	7.75	2.62996	33.9349																143	Galb1-3GalNAcb1-3Gala1-4Galb1-4Glcb-Sp0	7.25	3.0957	42.6993
309	Mana1-6Manb-Sp10	2.5	0.57735	23.094																153	Galb1-4(Fuca1-3)GlcNAcb1-3Galb1-4(Fuca1-3)GlcNAcb-Sp0	7.25	2.21736	30.5842
310	Mana1-6(Mana1-3)Mana1-6(Mana1-3)Manb-Sp10	2.5	1	40																518	Neu5Aca2-3Galb1-3GlcNAcb1-2Mana-Sp0	7.25	3.86221	53.2719
311	Mana1-2Mana1-6(Mana1-3)Mana1-6(Mana1-2Mana1-2Mana1-3)Mana-Sp9	15.75	1.25831	7.98924																527	GlcNAcb1-3Galb1-4GlcNAcb1-6(GlcNAcb1-3)Galb1-4GlcNAc-Sp0	7.25	5.31507	73.3114
312	Mana1-2Mana1-6(Mana1-2Mana1-3)Mana1-6(Mana1-2Mana1-2Mana1-3)Mana-Sp9	22.5	1.29099	5.73775																544	Neu5Aca2-8Neu5Aca2-3Galb1-4GlcNAc-Sp0	7.25	3.59398	49.5721
313	Neu5Aca2-3Galb1-4GlcNAcb1-6(Neu5Aca2-3Galb1-3)GalNAca-Sp14	9	3.55903	39.5447																107	Gala1-3(Fuca1-2)Galb-Sp8	7	4.6188	65.9829
314	Neu5Aca2-6Galb1-4GlcNAcb1-2Mana1-6(Neu5Aca2-3Galb1-4GlcNAcb1-2Mana1-3)Manb1-4GlcNAcb1-4GlcNAcb-Sp12	20.75	2.62996	12.6745																212	Mana1-2Mana1-2Mana1-6(Mana1-3)Mana-Sp9	7	3.82971	54.7101
315	Galb1-4GlcNAcb1-2Mana1-6(Neu5Aca2-6Galb1-4GlcNAcb1-2Mana1-3)Manb1-4GlcNAcb1-4GlcNAcb-Sp12	9.5	4.3589	45.8831																427	GlcNAcb1-6(GlcNAcb1-2)Mana1-6(GlcNAcb1-4)(GlcNAcb1-4(GlcNAcb1-2)Mana1-3)Manb1-4GlcNAcb1-4GlcNAc-Sp21	7	4.24264	60.6092
316	Neu5Aca2-8Neu5Acb-Sp17	0.75	1.25831	167.774																542	Neu5Gca2-8Neu5Gca2-3Galb1-4GlcNAcb1-3Galb1-4GlcNAc-Sp0	7	4.08248	58.3212
317	Neu5Aca2-8Neu5Aca2-8Neu5Acb-Sp8	15.75	0.957427	6.0789																535	GlcNAcb1-3Galb1-4GlcNAcb1-3Galb1-4GlcNAcb1-2Mana1-6(GlcNAcb1-3Galb1-4GlcNAcb1-3Galb1-4GlcNAcb1-2Mana1-3)Manb1-4GlcNAcb1-4GlcNAcb-Sp12	6.75	0.5	7.40741
318	Neu5Gcb2-6Galb1-4GlcNAc-Sp8	18	3.55903	19.7724																41	(6P)Mana-Sp8	6.5	2.51661	38.7171
319	Galb1-3GlcNAcb1-2Mana1-6(Galb1-3GlcNAcb1-2Mana1-3)Manb1-4GlcNAcb1-4GlcNAcb-Sp19	29.25	2.06155	7.04804																196	Glca1-4Glca-Sp8	6.5	2.38048	36.6227
320	Neu5Aca2-3Galb1-4GlcNAcb1-2Mana1-6(Neu5Aca2-3Galb1-4GlcNAcb1-2Mana1-3)Manb1-4GlcNAcb1-4GlcNAcb-Sp12	7.75	3.77492	48.7086																433	Galb1-6Galb-Sp10	6.5	5.91608	91.0166
321	Neu5Aca2-3Galb1-4GlcNAcb1-2Mana1-6(Neu5Aca2-6Galb1-4GlcNAcb1-2Mana1-3)Manb1-4GlcNAcb1-4GlcNAcb-Sp12	1.75	0.5	28.5714																446	GalNAcb1-4Galb1-4Glcb-Sp0	6.5	1.73205	26.6469
322	Galb1-4(Fuca1-3)GlcNAcb1-2Mana1-6(Galb1-4(Fuca1-3)GlcNAcb1-2Mana1-3)Manb1-4GlcNAcb1-4GlcNAcb-Sp20	3.75	1.70783	45.542																507	(3S)GalNAcb1-4GlcNAc-Sp8	6.5	4.12311	63.4324
323	Neu5,9Ac2a2-3Galb1-3GlcNAcb-Sp0	2.5	1	40																124	Gala1-6Glcb-Sp8	6.25	9.21502	147.44
324	Neu5Aca2-6Galb1-4GlcNAcb1-3Galb1-3GlcNAcb-Sp0	2.25	0.5	22.2222																219	Fuca1-2Galb1-4(6S)GlcNAcb-Sp8	6.25	4.42531	70.8049
325	Neu5Aca2-3Galb1-3(Fuca1-4)GlcNAcb1-3Galb1-3(Fuca1-4)GlcNAcb-Sp0	10.25	0.957427	9.34075																236	Neu5Aca2-3Galb1-3(Fuca1-4)GlcNAcb-Sp8	6.25	3.20156	51.225
326	Neu5Aca2-6Galb1-4GlcNAcb1-3Galb1-4GlcNAcb1-3Galb1-4GlcNAcb-Sp0	1.5	0.57735	38.49																373	GalNAcb1-4GlcNAcb1-2Mana1-6(GalNAcb1-4GlcNAcb1-2Mana1-3)Manb1-4GlcNAcb1-4GlcNAc-Sp12	6.25	3.20156	51.225
327	Gala1-4Galb1-4GlcNAcb1-3Galb1-4Glcb-Sp0	4.25	1.5	35.2941																435	GalNAcb1-6GalNAcb-Sp8	6.25	6.94622	111.14
328	GalNAcb1-3Gala1-4Galb1-4GlcNAcb1-3Galb1-4Glcb-Sp0	2.25	0.5	22.2222																110	Gala1-3GalNAca-Sp8	6	3.55903	59.3171
329	GalNAca1-3(Fuca1-2)Galb1-4GlcNAcb1-3Galb1-4GlcNAcb-Sp0	4.75	2.06155	43.4011																128	Galb1-3(Fuca1-4)GlcNAc-Sp0	6	2.94392	49.0653
330	GalNAca1-3(Fuca1-2)Galb1-4GlcNAcb1-3Galb1-4GlcNAcb1-3Galb1-4GlcNAcb-Sp0	3.25	1.89297	58.2452																380	Galb1-3GlcNAcb1-3Galb1-4(Fuca1-3)GlcNAcb1-6(Galb1-3GlcNAcb1-3)Galb1-4Glc-Sp21	6	2.82843	47.1405
331	Neu5Aca2-3Galb1-4(Fuca1-3)GlcNAcb1-6(Neu5Aca2-3Galb1-3)GalNAc-Sp14	4.75	4.19325	88.2789																530	Galb1-3GalNAcb1-3Gal-Sp21	6	2.16025	36.0041
332	GlcNAca1-4Galb1-4GlcNAcb1-3Galb1-4GlcNAcb1-3Galb1-4GlcNAcb-Sp0	11	4.89898	44.5362																582	Neu5Aca2-3Galb1-4GlcNAcb1-3Galb1-4GlcNAcb1-3Galb1-4GlcNAcb1-2Mana1-6(Neu5Aca2-3Galb1-4GlcNAcb1-3Galb1-4GlcNAcb1-3Galb1-4GlcNAcb1-2Mana1-3)Manb1-4GlcNAcb1-4GlcNAcb-Sp12	6	2.3094	38.49
333	GlcNAca1-4Galb1-4GlcNAcb-Sp0	26.25	3.86221	14.7132																145	Galb1-3GalNAcb1-4Galb1-4Glcb-Sp8	5.75	3.5	60.8696
334	GlcNAca1-4Galb1-3GlcNAcb-Sp0	14.25	9.17878	64.4125																195	Glca1-4Glcb-Sp8	5.75	6.18466	107.559
335	GlcNAca1-4Galb1-4GlcNAcb1-3Galb1-4Glcb-Sp0	24.25	4.99166	20.5842																346	GlcNAcb1-2Mana1-6(GlcNAcb1-2Mana1-3)Manb1-4GlcNAcb1-4(Fuca1-6)GlcNAcb-Sp22	5.75	2.62996	45.7384
336	GlcNAca1-4Galb1-4GlcNAcb1-3Galb1-4(Fuca1-3)GlcNAcb1-3Galb1-4(Fuca1-3)GlcNAcb-Sp0	29.75	4.85627	16.3236																369	Fuca1-4(Fuca1-2Galb1-3)GlcNAcb1-2Mana1-3(Fuca1-4(Fuca1-2Galb1-3)GlcNAcb1-2Mana1-3)Manb1-4GlcNAcb1-4GlcNAcb-Sp19	5.75	5.56028	96.7004
337	GlcNAca1-4Galb1-4GlcNAcb1-3Galb1-4GlcNAcb-Sp0	23.5	1.73205	7.37043																554	Galb1-3GlcNAcb1-6(Galb1-3)GalNAc-Sp14	5.75	4.19325	72.9261
338	GlcNAca1-4Galb1-3GalNAc-Sp14	13	7.16473	55.1133																2	Glca-Sp8	5.5	1.73205	31.4918
339	Neu5Aca2-6Galb1-4GlcNAcb1-2Mana1-6(Mana1-3)Manb1-4GlcNAcb1-4GlcNAc-Sp12	19.5	1.29099	6.62048																55	Neu5Aca2-6Galb1-4GlcNAcb1-2Mana1-6(Neu5Aca2-6Galb1-4GlcNAcb1-2Mana1-3)Manb1-4GlcNAcb1-4GlcNAcb-Sp12	5.5	1.73205	31.4918
340	Mana1-6(Neu5Aca2-6Galb1-4GlcNAcb1-2Mana1-3)Manb1-4GlcNAcb1-4GlcNAc-Sp12	11.75	0.5	4.25532																102	Gala1-3(Fuca1-2)Galb1-3GlcNAcb-Sp8	5.5	3	54.5455
341	Neu5Aca2-6Galb1-4GlcNAcb1-2Mana1-6Manb1-4GlcNAcb1-4GlcNAc-Sp12	18.25	2.06155	11.2962																130	Fuca1-4(Galb1-3)GlcNAcb-Sp8	5.5	2.38048	43.2814
342	Neu5Aca2-6Galb1-4GlcNAcb1-2Mana1-3Manb1-4GlcNAcb1-4GlcNAc-Sp12	8.5	4.20317	49.4491																372	Neu5Aca2-3Galb1-4(Fuca1-3)GlcNAcb1-3GalNAca-Sp14	5.5	1.29099	23.4726
343	Galb1-4GlcNAcb1-2Mana1-3Manb1-4GlcNAcb1-4GlcNAc-Sp12	1.5	0.57735	38.49																429	Galb1-4GlcNAcb1-2Mana1-6(GlcNAcb1-4)(Galb1-4GlcNAcb1-4(Galb1-4GlcNAcb1-2)Mana1-3)Manb1-4GlcNAcb1-4GlcNAc-Sp21	5.5	2.51661	45.7566
344	Galb1-4GlcNAcb1-2Mana1-6Manb1-4GlcNAcb1-4GlcNAc-Sp12	4.5	3.10913	69.0917																4	GalNAca-Sp8	5.25	2.62996	50.0944
345	Mana1-6(Galb1-4GlcNAcb1-2Mana1-3)Manb1-4GlcNAcb1-4GlcNAcb-Sp12	2.25	0.5	22.2222																83	GalNAca1-3(Fuca1-2)Galb1-4(Fuca1-3)GlcNAcb-Sp0	5.25	2.06155	39.2677
346	GlcNAcb1-2Mana1-6(GlcNAcb1-2Mana1-3)Manb1-4GlcNAcb1-4(Fuca1-6)GlcNAcb-Sp22	5.75	2.62996	45.7384																248	Neu5Aca2-3Galb1-4(Fuca1-3)(6S)GlcNAcb-Sp8	5.25	4.5	85.7143
347	Galb1-4GlcNAcb1-2Mana1-6(Galb1-4GlcNAcb1-2Mana1-3)Manb1-4GlcNAcb1-4(Fuca1-6)GlcNAcb-Sp22	3.75	0.957427	25.5314																296	Galb1-3Galb1-4GlcNAcb-Sp8	5.25	2.06155	39.2677
348	Galb1-3GlcNAcb1-2Mana1-6(Galb1-3GlcNAcb1-2Mana1-3)Manb1-4GlcNAcb1-4(Fuca1-6)GlcNAcb-Sp22	7.5	3.10913	41.455																445	Neu5Aca2-8Neu5Aca2-3Galb1-3GalNAcb1-4(Neu5Aca2-8Neu5Aca2-3)Galb1-4Glcb-Sp0	5.25	2.75379	52.4531
349	(6S)GlcNAcb1-3Galb1-4GlcNAcb-Sp0	1.75	0.957427	54.7101																457	Neu5Aca2-6Galb1-4GlcNAcb1-4Mana1-6(GlcNAcb1-4)(Neu5Aca2-6Galb1-4GlcNAcb1-4(Neu5Aca2-6Galb1-4GlcNAcb1-2)Mana1-3)Manb1-4GlcNAcb1-4GlcNAcb-Sp21	5.25	1.89297	36.0566
350	KDNa2-3Galb1-4(Fuca1-3)GlcNAc-Sp0	3.5	0.57735	16.4957																473	Neu5Aca2-6Galb1-4 GlcNAcb1-6(Neu5Aca2-6Galb1-4GlcNAcb1-3)GalNAca-Sp14	5.25	4.57347	87.1138
351	KDNa2-6Galb1-4GlcNAc-Sp0	2.25	1.25831	55.9247																511	GalNAca1-3(Fuca1-2)Galb1-4GlcNAcb1-6GalNAc-Sp14	5.25	2.62996	50.0944
352	KDNa2-3Galb1-4Glc-Sp0	3.5	1.29099	36.8856																57	Neu5Aca2-6Galb1-4GlcNAcb1-2Mana1-6(Neu5Aca2-6Galb1-4GlcNAcb1-2Mana1-3)Manb1-4GlcNAcb1-4GlcNAcb-Sp24	5	1.41421	28.2843
353	KDNa2-3Galb1-3GalNAca-Sp14	2	0.816497	40.8248																131	Galb1-4GlcNAcb1-6GalNAca-Sp8	5	4.76095	95.219
354	Fuca1-2Galb1-3GlcNAcb1-2Mana1-6(Fuca1-2Galb1-3GlcNAcb1-2Mana1-3)Manb1-4GlcNAcb1-4GlcNAcb-Sp20	11	2.94392	26.7629																214	Mana1-6(Mana1-3)Mana1-6(Mana1-3)Manb1-4GlcNAcb1-4GlcNAcb-Sp12	5	3.16228	63.2456
355	Fuca1-2Galb1-4GlcNAcb1-2Mana1-6(Fuca1-2Galb1-4GlcNAcb1-2Mana1-3)Manb1-4GlcNAcb1-4GlcNAcb-Sp20	26.5	1.73205	6.53604																421	Galb1-3GlcNAcb1-6(Galb1-3GlcNAcb1-2)Mana1-6(Galb1-3GlcNAcb1-2Mana1-3)Manb1-4GlcNAcb1-4GlcNAcb-Sp19	5	2.58199	51.6398
356	Fuca1-2Galb1-4(Fuca1-3)GlcNAcb1-2Mana1-6(Fuca1-2Galb1-4(Fuca1-3)GlcNAcb1-2Mana1-3)Manb1-4GlcNAcb1-4GlcNAb-Sp20	46.75	3.20156	6.84826																431	Galb1-4GlcNAcb1-6(Galb1-4GlcNAcb1-2)Mana1-6(GlcNAcb1-4)(Galb1-4GlcNAcb1-4(Galb1-4GlcNAcb1-2)Mana1-3)Manb1-4GlcNAcb1-4GlcNAc-Sp21	5	3.3665	67.33
357	Gala1-3Galb1-4GlcNAcb1-2Mana1-6(Gala1-3Galb1-4GlcNAcb1-2Mana1-3)Manb1-4GlcNAcb1-4GlcNAcb-Sp20	15.25	0.957427	6.27821																440	Galb1-4(Fuca1-3)GlcNAcb1-6GalNAc-Sp14	5	4.08248	81.6497
358	Galb1-4GlcNAcb1-2Mana1-6(Mana1-3)Manb1-4GlcNAcb1-4GlcNAcb-Sp12	20.25	6.18466	30.5415																493	Fuca1-2(6S)Galb1-3(6S)GlcNAcb-Sp0	5	2.70801	54.1603
359	Fuca1-4(Galb1-3)GlcNAcb1-2Mana1-6(Fuca1-4(Galb1-3)GlcNAcb1-2Mana1-3)Manb1-4GlcNAcb1-4(Fuca1-6)GlcNAcb-Sp22	21	3.55903	16.9477																524	Galb1-4GlcNAcb1-2 Mana1-6(Galb1-4GlcNAcb1-4)(Galb1-4GlcNAcb1-2Mana1-3)Manb1-4GlcNAcb1-4(Fuca1-6)GlcNAc-Sp21	5	2.16025	43.2049
360	Neu5Aca2-6GlcNAcb1-4GlcNAc-Sp21	25.5	2.64575	10.3755																17	GlcNAcb-Sp8	4.75	0.957427	20.1564
361	Neu5Aca2-6GlcNAcb1-4GlcNAcb1-4GlcNAc-Sp21	14.25	1.5	10.5263																286	Galb1-4(Fuca1-3)(6S)GlcNAcb-Sp0	4.75	2.87228	60.4691
362	Galb1-4(Fuca1-3)GlcNAcb1-6(Fuca1-2Galb1-4GlcNAcb1-3)Galb1-4Glc-Sp21	20.75	2.21736	10.6861																329	GalNAca1-3(Fuca1-2)Galb1-4GlcNAcb1-3Galb1-4GlcNAcb-Sp0	4.75	2.06155	43.4011
363	Galb1-4GlcNAcb1-2Mana1-6(Galb1-4GlcNAcb1-4(Galb1-4GlcNAcb1-2)Mana1-3)Manb1-4GlcNAcb1-4GlcNAc-Sp21	12	0.816497	6.80414																331	Neu5Aca2-3Galb1-4(Fuca1-3)GlcNAcb1-6(Neu5Aca2-3Galb1-3)GalNAc-Sp14	4.75	4.19325	88.2789
364	GalNAca1-3(Fuca1-2)Galb1-4GlcNAcb1-2Mana1-6(GalNAca1-3(Fuca1-2)Galb1-4GlcNAcb1-2Mana1-3)Manb1-4GlcNAcb1-4GlcNAcb-Sp20	25.5	0.57735	2.26412																384	Fuca1-2Galb1-3GalNAca1-3(Fuca1-2)Galb1-4GlcNAcb-Sp0	4.75	5.5	115.789
365	Gala1-3(Fuca1-2)Galb1-4GlcNAcb1-2Mana1-6(Gala1-3(Fuca1-2)Galb1-4GlcNAcb1-2Mana1-3)Manb1-4GlcNAcb1-4GlcNAcb-Sp20	2.5	0.57735	23.094																1	Gala-Sp8	4.5	1.29099	28.6888
366	Gala1-3Galb1-4(Fuca1-3)GlcNAcb1-2Mana1-6(Gala1-3Galb1-4(Fuca1-3)GlcNAcb1-2Mana1-3)Manb1-4GlcNAcb1-4GlcNAcb-Sp20	8.75	1.5	17.1429																43	(6S)Galb1-4Glcb-Sp8	4.5	1.91485	42.5523
367	GalNAca1-3(Fuca1-2)Galb1-3GlcNAcb1-2Mana1-6(GalNAca1-3(Fuca1-2)Galb1-3GlcNAcb1-2Mana1-3)Manb1-4GlcNAcb1-4GlcNAcb-Sp20	15.25	2.21736	14.54																56	Neu5Aca2-6Galb1-4GlcNAcb1-2Mana1-6(Neu5Aca2-6Galb1-4GlcNAcb1-2Man-a1-3)Manb1-4GlcNAcb1-4GlcNAcb-Sp21	4.5	1.29099	28.6888
368	Galα1-3(Fucα1-2)Galβ1-3GlcNAcβ1-2Manα1-6(Galα1-3(Fucα1-2)Galβ1-3GlcNAcβ1-2Manα1-3)Manβ1-4GlcNAcβ1-4GlcNAcβ-Sp20	3.5	2.38048	68.0136																59	Fuca1-2Galb1-3GalNAcb1-3Gala1-4Galb1-4Glcb-Sp9	4.5	2.64575	58.7945
369	Fuca1-4(Fuca1-2Galb1-3)GlcNAcb1-2Mana1-3(Fuca1-4(Fuca1-2Galb1-3)GlcNAcb1-2Mana1-3)Manb1-4GlcNAcb1-4GlcNAcb-Sp19	5.75	5.56028	96.7004																97	GalNAcb1-4(Fuca1-3)GlcNAcb-Sp0	4.5	3.10913	69.0917
370	Neu5Aca2-3Galb1-4GlcNAcb1-3GalNAc-Sp14	1.5	0.57735	38.49																189	GlcNAcb1-4GlcNAcb1-4GlcNAcb1-4GlcNAcb1-4GlcNAcb1-4GlcNAcb1-Sp8	4.5	2.38048	52.8995
371	Neu5Aca2-6Galb1-4GlcNAcb1-3GalNAc-Sp14	2.5	0.57735	23.094																194	GlcNAcb1-6Galb1-4GlcNAcb-Sp8	4.5	2.51661	55.9247
372	Neu5Aca2-3Galb1-4(Fuca1-3)GlcNAcb1-3GalNAca-Sp14	5.5	1.29099	23.4726																243	Neu5Aca2-3Galb1-3GalNAcb1-3Gala1-4Galb1-4Glcb-Sp0	4.5	1.91485	42.5523
373	GalNAcb1-4GlcNAcb1-2Mana1-6(GalNAcb1-4GlcNAcb1-2Mana1-3)Manb1-4GlcNAcb1-4GlcNAc-Sp12	6.25	3.20156	51.225																294	(6P)Glcb-Sp10	4.5	2.38048	52.8995
374	Galb1-3GalNAca1-3(Fuca1-2)Galb1-4Glc-Sp0	1.25	0.5	40																344	Galb1-4GlcNAcb1-2Mana1-6Manb1-4GlcNAcb1-4GlcNAc-Sp12	4.5	3.10913	69.0917
375	Galb1-3GalNAca1-3(Fuca1-2)Galb1-4GlcNAc-Sp0	2.25	0.5	22.2222																396	Gala1-4Galb1-3GlcNAcb1-2Mana1-6(Gala1-4Galb1-3GlcNAcb1-2Mana1-3)Manb1-4GlcNAcb1-4GlcNAcb-Sp19	4.5	2.88675	64.15
376	Galb1-3GlcNAcb1-3Galb1-4GlcNAcb1-6(Galb1-3GlcNAcb1-3)Galb1-4Glcb-Sp0	1.75	0.5	28.5714																534	Fuca1-2Galb1-4GlcNAcb1-3Galb1-4GlcNAcb1-2Mana1-6(Fuca1-2Galb1-4GlcNAcb1-3Galb1-4GlcNAcb1-2Mana1-3)Manb1-4GlcNAcb1-4GlcNAcb-Sp24	4.5	1.29099	28.6888
377	Galb1-4(Fuca1-3)GlcNAcb1-6(Galb1-3GlcNAcb1-3)Galb1-4Glc-Sp21	2	1.41421	70.7107																121	Gala1-4Galb1-4GlcNAcb-Sp8	4.25	2.06155	48.5071
378	Galb1-4GlcNAcb1-6(Fuca1-4(Fuca1-2Galb1-3)GlcNAcb1-3)Galb1-4Glc-Sp21	19.5	4.12311	21.1441																279	Neu5Gca2-3Galb1-4GlcNAcb-Sp0	4.25	2.62996	61.8813
379	Galb1-4(Fuca1-3)GlcNAcb1-6(Fuca1-4(Fuca1-2Galb1-3)GlcNAcb1-3)Galb1-4Glc-Sp21	25.75	2.5	9.70874																304	Neu5Aca2-6Galb1-4GlcNAcb1-2Mana1-6(GlcNAcb1-2Mana1-3)Manb1-4GlcNAcb1-4GlcNAcb-Sp12	4.25	1.25831	29.6072
380	Galb1-3GlcNAcb1-3Galb1-4(Fuca1-3)GlcNAcb1-6(Galb1-3GlcNAcb1-3)Galb1-4Glc-Sp21	6	2.82843	47.1405																327	Gala1-4Galb1-4GlcNAcb1-3Galb1-4Glcb-Sp0	4.25	1.5	35.2941
381	Galb1-4GlcNAcb1-6(Galb1-4GlcNAcb1-2)Mana1-6(Galb1-4GlcNAcb1-4(Galb1-4GlcNAcb1-2)Mana1-3)Manb1-4GlcNAcb1-4GlcNAcb-Sp21	19.5	0.57735	2.96077																397	Gala1-4Galb1-4GlcNAcb1-2Mana1-6(Gala1-4Galb1-4GlcNAcb1-2Mana1-3)Manb1-4GlcNAcb1-4GlcNAcb-Sp24	4.25	0.5	11.7647
382	GlcNAcb1-2Mana1-6(GlcNAcb1-4(GlcNAcb1-2)Mana1-3)Manb1-4GlcNAcb1-4GlcNAc-Sp21	14.5	1	6.89655																420	Gala1-3(Fuca1-2)Galb1-4GlcNAcb1-2Mana1-6(Gala1-3(Fuca1-2)Galb1-4GlcNAcb1-2Mana1-3)Manb1-4GlcNAcb1-4(Fuca1-6)GlcNAcb-Sp22	4.25	3.30404	77.7421
383	Fuca1-2Galb1-3GalNAca1-3(Fuca1-2)Galb1-4Glcb-Sp0	19.25	5.7373	29.8042																529	Gala1-3(Fuca1-2)Galb1-3GalNAcb1-3Gala1-4Galb1-4Glc-Sp21	4.25	1.89297	44.5405
384	Fuca1-2Galb1-3GalNAca1-3(Fuca1-2)Galb1-4GlcNAcb-Sp0	4.75	5.5	115.789																574	Galb1-4GlcNAcb1-3Galb1-3GalNAca-Sp14	4.25	4.5	105.882
385	Galb1-3GlcNAcb1-3GalNAca-Sp14	13.25	4.5	33.9623																581	Neu5Aca2-6Galb1-4GlcNAcb1-3Galb1-4GlcNAcb1-3Galb1-4GlcNAcb1-2Mana1-6(Neu5Aca2-6Galb1-4GlcNAcb1-3Galb1-4GlcNAcb1-3Galb1-4GlcNAcb1-2Mana1-3)Manb1-4GlcNAcb1-4GlcNAcb-Sp12	4.25	1.5	35.2941
386	GalNAcb1-4(Neu5Aca2-3)Galb1-4GlcNAcb1-3GalNAca-Sp14	8.5	3.10913	36.578																36	(3S)Galb1-4GlcNAcb-Sp0	4	1.41421	35.3553
387	GalNAca1-3(Fuca1-2)Galb1-3GalNAca1-3(Fuca1-2)Galb1-4GlcNAcb-Sp0	11	4.69042	42.6401																287	Galb1-4(Fuca1-3)(6S)Glcb-Sp0	4	3.3665	84.1625
388	Gala1-3Galb1-3GlcNAcb1-2Mana1-6(Gala1-3Galb1-3GlcNAcb1-2Mana1-3)Manb1-4GlcNAcb1-4GlcNAc-Sp19	15.25	1.70783	11.1989																302	GalNAcb1-3Galb-Sp8	4	1.41421	35.3553
389	Gala1-3Galb1-3(Fuca1-4)GlcNAcb1-2Mana1-6(Gala1-3Galb1-3(Fuca1-4)GlcNAcb1-2Mana1-3)Manb1-4GlcNAcb1-4GlcNAc-Sp19	33	4.54606	13.7759																577	Neu5Aca2-6Galb1-4GlcNAcb1-6(Galb1-3)GalNAca-Sp14	4	1.82574	45.6435
390	GlcNAcb1-2Mana1-6(Galb1-4GlcNAcb1-2Mana1-3)Manb1-4GlcNAcb1-4GlcNAc-Sp12	3.25	0.5	15.3846																12	Galb-Sp8	3.75	1.5	40
391	Galb1-4GlcNAcb1-2Mana1-6(GlcNAcb1-2Mana1-3)Manb1-4GlcNAcb1-4GlcNAc-Sp12	2.25	0.5	22.2222																191	GlcNAcb1-4GlcNAcb1-4GlcNAcb-Sp8	3.75	1.5	40
392	Neu5Aca2-3Galb1-3GlcNAcb1-3GalNAca-Sp14	3	1.41421	47.1405																263	Neu5Aca2-6Galb1-4(6S)GlcNAcb-Sp8	3.75	1.25831	33.5548
393	Fuca1-2Galb1-4GlcNAcb1-3GalNAca-Sp14	1.75	0.5	28.5714																322	Galb1-4(Fuca1-3)GlcNAcb1-2Mana1-6(Galb1-4(Fuca1-3)GlcNAcb1-2Mana1-3)Manb1-4GlcNAcb1-4GlcNAcb-Sp20	3.75	1.70783	45.542
394	Galb1-4(Fuca1-3)GlcNAcb1-3GalNAca-Sp14	3.5	0.57735	16.4957																347	Galb1-4GlcNAcb1-2Mana1-6(Galb1-4GlcNAcb1-2Mana1-3)Manb1-4GlcNAcb1-4(Fuca1-6)GlcNAcb-Sp22	3.75	0.957427	25.5314
395	GalNAca1-3GalNAcb1-3Gala1-4Galb1-4GlcNAcb-Sp0	2.25	0.5	22.2222																419	Fuca1-2Galb1-3GlcNAcb1-2Mana1-6(Fuca1-2Galb1-3GlcNAcb1-2Mana1-3)Manb1-4GlcNAcb1-4(Fuca1-6)GlcNAcb-Sp22	3.75	1.70783	45.542
396	Gala1-4Galb1-3GlcNAcb1-2Mana1-6(Gala1-4Galb1-3GlcNAcb1-2Mana1-3)Manb1-4GlcNAcb1-4GlcNAcb-Sp19	4.5	2.88675	64.15																442	Fuca1-2Galb1-4GlcNAcb1-6(Fuca1-2Galb1-4GlcNAcb1-3)GalNAc-Sp14	3.75	2.21736	59.1295
397	Gala1-4Galb1-4GlcNAcb1-2Mana1-6(Gala1-4Galb1-4GlcNAcb1-2Mana1-3)Manb1-4GlcNAcb1-4GlcNAcb-Sp24	4.25	0.5	11.7647																462	Glca1-6Glca1-6Glca1-6Glcb-Sp10	3.75	1.25831	33.5548
398	Gala1-3Galb1-4GlcNAcb1-3GalNAca-Sp14	2.5	0.57735	23.094																487	Gala1-3Galb1-4GlcNAcb1-6GalNAca-Sp14	3.75	0.5	13.3333
399	Galb1-3GlcNAcb1-6Galb1-4GlcNAcb-Sp0	1.75	0.5	28.5714																513	Gala1-3Galb1-4GlcNAcb1-2Mana-Sp0	3.75	0.957427	25.5314
400	Galb1-3GlcNAca1-6Galb1-4GlcNAcb-Sp0	2.25	0.957427	42.5523																515	GalNAca1-3(Fuca1-2)Galb1-4 GlcNAcb1-2Mana-Sp0	3.75	1.70783	45.542
401	GalNAcb1-3Gala1-6Galb1-4Glcb-Sp8	17.75	6.65207	37.4764																546	Galb1-4GlcNAcb1-3Galb1-4GlcNAcb1-6(Galb1-4GlcNAcb1-3Galb1-4GlcNAcb1-2)Mana1-6(Galb1-4GlcNAcb1-3Galb1-4GlcNAcb1-2Mana1-3)Mana1-4GlcNAcb1-4GlcNAc-Sp24	3.75	1.5	40
402	Gala1-3(Fuca1-2)Galb1-4(Fuca1-3)Glcb-Sp21	18.25	5.90903	32.3783																119	Gala1-4(Fuca1-2)Galb1-4GlcNAcb-Sp8	3.5	1.29099	36.8856
403	Galb1-4GlcNAcb1-6(Neu5Aca2-6Galb1-3GlcNAcb1-3)Galb1-4Glc-Sp21	15.25	6.23832	40.907																142	Galb1-3GalNAcb-Sp8	3.5	3.69685	105.624
404	Galb1-3GalNAcb1-4(Neu5Aca2-8Neu5Aca2-3)Galb1-4Glcb-Sp0	32.75	5.18813	15.8416																210	Mana1-2Mana1-6(Mana1-2Mana1-3)Mana1-6(Mana1-2Mana1-2Mana1-3)Manb1-4GlcNAcb1-4GlcNAcb-Sp12	3.5	2.38048	68.0136
405	Neu5Aca2-3Galb1-3GalNAcb1-4(Neu5Aca2-8Neu5Aca2-3)Galb1-4Glcb-Sp0	15	2.94392	19.6261																253	Neu5Aca2-3Galb1-4(Fuca1-3)GlcNAcb1-3Galb1-4GlcNAcb-Sp8	3.5	1	28.5714
406	Gala1-3(Fuca1-2)Galb1-4GlcNAcb1-3GalNAca-Sp14	12.5	5.44671	43.5737																254	Neu5Aca2-3Galb1-4GlcNAcb1-3Galb1-4GlcNAcb1-3Galb1-4GlcNAcb-Sp0	3.5	1.91485	54.7101
407	GalNAca1-3(Fuca1-2)Galb1-4GlcNAcb1-3GalNAca-Sp14	2	1.1547	57.735																350	KDNa2-3Galb1-4(Fuca1-3)GlcNAc-Sp0	3.5	0.57735	16.4957
408	GalNAca1-3GalNAcb1-3Gala1-4Galb1-4Glcb-Sp0	10	8.12404	81.2404																352	KDNa2-3Galb1-4Glc-Sp0	3.5	1.29099	36.8856
409	Fuca1-2Galb1-4(Fuca1-3)GlcNAcb1-3GalNAca-Sp14	13.25	5.56028	41.9643																368	Galα1-3(Fucα1-2)Galβ1-3GlcNAcβ1-2Manα1-6(Galα1-3(Fucα1-2)Galβ1-3GlcNAcβ1-2Manα1-3)Manβ1-4GlcNAcβ1-4GlcNAcβ-Sp20	3.5	2.38048	68.0136
410	Gala1-3(Fuca1-2)Galb1-4(Fuca1-3)GlcNAcb1-3GalNAc-Sp14	11	4.96655	45.1505																394	Galb1-4(Fuca1-3)GlcNAcb1-3GalNAca-Sp14	3.5	0.57735	16.4957
411	GalNAca1-3(Fuca1-2)Galb1-4(Fuca1-3)GlcNAcb1-3GalNAc-Sp14	12.5	3.10913	24.873																469	Neu5Aca2-6Galb1-4GlcNAcb1-6(Galb1-3GlcNAcb1-3)Galb1-4Glcb-Sp21	3.5	1.91485	54.7101
412	Galb1-4(Fuca1-3)GlcNAcb1-2Mana1-6(Galb1-4(Fuca1-3)GlcNAcb1-2Mana1-3)Manb1-4GlcNAcb1-4(Fuca1-6)GlcNAcb-Sp22	29.75	2.5	8.40336																506	GalNAcb1-4(6S)GlcNAc-Sp8	3.5	2.38048	68.0136
413	Fuca1-2Galb1-4GlcNAcb1-2Mana1-6(Fuca1-2Galb1-4GlcNAcb1-2Mana1-3)Manb1-4GlcNAcb1-4(Fuca1-6)GlcNAcb-Sp22	8.25	3.30404	40.0489																520	GalNAcb1-4GlcNAcb1-2Mana-Sp0	3.5	1	28.5714
414	GlcNAcb1-2(GlcNAcb1-6)Mana1-6(GlcNAcb1-2Mana1-3)Manb1-4GlcNAcb1-4GlcNAcb-Sp19	14.75	1.89297	12.8337																74	Fuca1-2Galb1-4GlcNAcb1-3Galb1-4GlcNAcb1-3Galb1-4GlcNAcb-Sp0	3.25	0.5	15.3846
415	Fuca1-2Galb1-3GlcNAcb1-3GalNAc-Sp14	3	0.816497	27.2166																77	Fuca1-2Galb1-4Glcb-Sp0	3.25	0.5	15.3846
416	Gala1-3(Fuca1-2)Galb1-3GlcNAcb1-3GalNAc-Sp14	1.75	0.5	28.5714																122	Gala1-4Galb1-4Glcb-Sp0	3.25	1.89297	58.2452
417	GalNAca1-3(Fuca1-2)Galb1-3GlcNAcb1-3GalNAc-Sp14	2.25	0.957427	42.5523																129	Galb1-3(Fuca1-4)GlcNAc-Sp8	3.25	1.25831	38.7171
418	Gala1-3Galb1-3GlcNAcb1-3GalNAc-Sp14	1.75	1.5	85.7143																144	Galb1-3GalNAcb1-4(Neu5Aca2-3)Galb1-4Glcb-Sp0	3.25	2.06155	63.4324
419	Fuca1-2Galb1-3GlcNAcb1-2Mana1-6(Fuca1-2Galb1-3GlcNAcb1-2Mana1-3)Manb1-4GlcNAcb1-4(Fuca1-6)GlcNAcb-Sp22	3.75	1.70783	45.542																151	Galb1-4(Fuca1-3)GlcNAcb-Sp0	3.25	0.5	15.3846
420	Gala1-3(Fuca1-2)Galb1-4GlcNAcb1-2Mana1-6(Gala1-3(Fuca1-2)Galb1-4GlcNAcb1-2Mana1-3)Manb1-4GlcNAcb1-4(Fuca1-6)GlcNAcb-Sp22	4.25	3.30404	77.7421																176	GlcNAcb1-6(GlcNAcb1-3)GalNAca-Sp8	3.25	1.89297	58.2452
421	Galb1-3GlcNAcb1-6(Galb1-3GlcNAcb1-2)Mana1-6(Galb1-3GlcNAcb1-2Mana1-3)Manb1-4GlcNAcb1-4GlcNAcb-Sp19	5	2.58199	51.6398																188	GlcNAcb1-4Galb1-4GlcNAcb-Sp8	3.25	0.957427	29.4593
422	Galb1-4GlcNAcb1-6(Fuca1-2Galb1-3GlcNAcb1-3)Galb1-4Glc-Sp21	3	0.816497	27.2166																276	Neu5Gca2-3Galb1-3(Fuca1-4)GlcNAcb-Sp0	3.25	0.5	15.3846
423	Fuca1-3GlcNAcb1-6(Galb1-4GlcNAcb1-3)Galb1-4Glc-Sp21	1.25	0.5	40																330	GalNAca1-3(Fuca1-2)Galb1-4GlcNAcb1-3Galb1-4GlcNAcb1-3Galb1-4GlcNAcb-Sp0	3.25	1.89297	58.2452
424	GlcNAcb1-2Mana1-6(GlcNAcb1-4)(GlcNAcb1-2Mana1-3)Manb1-4GlcNAcb1-4GlcNAc-Sp21	2.5	1.29099	51.6398																390	GlcNAcb1-2Mana1-6(Galb1-4GlcNAcb1-2Mana1-3)Manb1-4GlcNAcb1-4GlcNAc-Sp12	3.25	0.5	15.3846
425	GlcNAcb1-2Mana1-6(GlcNAcb1-4)(GlcNAcb1-4(GlcNAcb1-2)Mana1-3)Manb1-4GlcNAcb1-4GlcNAc-Sp21	14	4.24264	30.3046																461	Gala1-3(Fuca1-2)Galb1-3GalNAcb-Sp8	3.25	1.5	46.1538
426	GlcNAcb1-6(GlcNAcb1-2)Mana1-6(GlcNAcb1-4)(GlcNAcb1-2Mana1-3)Manb1-4GlcNAcb1-4GlcNAc-Sp21	18.5	1	5.40541																549	GalNAcb1-3GlcNAcb-Sp0	3.25	1.5	46.1538
427	GlcNAcb1-6(GlcNAcb1-2)Mana1-6(GlcNAcb1-4)(GlcNAcb1-4(GlcNAcb1-2)Mana1-3)Manb1-4GlcNAcb1-4GlcNAc-Sp21	7	4.24264	60.6092																10	Neu5Aca-Sp11	3	0.816497	27.2166
428	Galb1-4GlcNAcb1-2Mana1-6(GlcNAcb1-4)(Galb1-4GlcNAcb1-2Mana1-3)Manb1-4GlcNAcb1-4GlcNAc-Sp21	15.25	4.272	28.0131																79	Fuca1-3GlcNAcb-Sp8	3	0	0
429	Galb1-4GlcNAcb1-2Mana1-6(GlcNAcb1-4)(Galb1-4GlcNAcb1-4(Galb1-4GlcNAcb1-2)Mana1-3)Manb1-4GlcNAcb1-4GlcNAc-Sp21	5.5	2.51661	45.7566																120	Gala1-4Galb1-4GlcNAcb-Sp0	3	0.816497	27.2166
430	Galb1-4GlcNAcb1-6(Galb1-4GlcNAcb1-2)Mana1-6(GlcNAcb1-4)(Galb1-4GlcNAcb1-2Mana1-3)Manb1-4GlcNAcb1-4GlcNAc-Sp21	18	0.816497	4.53609																232	Neu5Aca2-6(Neu5Aca2-3)GalNAca-Sp8	3	0.816497	27.2166
431	Galb1-4GlcNAcb1-6(Galb1-4GlcNAcb1-2)Mana1-6(GlcNAcb1-4)(Galb1-4GlcNAcb1-4(Galb1-4GlcNAcb1-2)Mana1-3)Manb1-4GlcNAcb1-4GlcNAc-Sp21	5	3.3665	67.33																256	Neu5Aca2-3Galb1-4GlcNAcb-Sp8	3	0.816497	27.2166
432	Galb1-4Galb-Sp10	17.5	5.06623	28.9499																277	Neu5Gca2-3Galb1-3GlcNAcb-Sp0	3	0.816497	27.2166
433	Galb1-6Galb-Sp10	6.5	5.91608	91.0166																283	Neu5Gca-Sp8	3	1.41421	47.1405
434	Neu5Aca2-3Galb1-4GlcNAcb1-3Galb-Sp8	18	1.63299	9.07218																392	Neu5Aca2-3Galb1-3GlcNAcb1-3GalNAca-Sp14	3	1.41421	47.1405
435	GalNAcb1-6GalNAcb-Sp8	6.25	6.94622	111.14																415	Fuca1-2Galb1-3GlcNAcb1-3GalNAc-Sp14	3	0.816497	27.2166
436	(6S)Galb1-3GlcNAcb-Sp0	24	4.54606	18.9419																422	Galb1-4GlcNAcb1-6(Fuca1-2Galb1-3GlcNAcb1-3)Galb1-4Glc-Sp21	3	0.816497	27.2166
437	(6S)Galb1-3(6S)GlcNAc-Sp0	17.75	0.5	2.8169																486	Fuca1-2Galb1-4GlcNAcb1-6GalNAca-Sp14	3	1.41421	47.1405
438	Fuca1-2Galb1-4 GlcNAcb1-2Mana1-6(Fuca1-2Galb1-4GlcNAcb1-2(Fuca1-2Galb1-4GlcNAcb1-4)Mana1-3)Manb1-4GlcNAcb1-4GlcNAcb-Sp12	19.25	0.957427	4.97365																509	Galb1-4(6P)GlcNAcb-Sp0	3	2.70801	90.2671
439	Fuca1-2Galb1-4(Fuca1-3)GlcNAcb1-2Mana1-6(Fuca1-2Galb1-4(Fuca1-3)GlcNAcb1-4(Fuca1-2Galb1-4(Fuca1-3)GlcNAcb1-2)Mana1-3)Manb1-4GlcNAcb1-4GlcNAcb-Sp12	8.25	4.11299	49.8544																528	GalNAca1-3(Fuca1-2)Galb1-3GalNAcb1-3Gala1-4Galb1-4Glc-Sp21	3	0.816497	27.2166
440	Galb1-4(Fuca1-3)GlcNAcb1-6GalNAc-Sp14	5	4.08248	81.6497																532	GlcNAcb1-3Galb1-4GlcNAcb1-2Mana1-6(GlcNAcb1-3Galb1-4GlcNAcb1-2Mana1-3)Manb1-4GlcNAcb1-4GlcNAcb-Sp25	3	1.41421	47.1405
441	Galb1-4GlcNAcb1-2Mana-Sp0	2.25	0.5	22.2222																578	Neu5Aca2-3Galb1-4GlcNAcb1-3Galb1-4GlcNAcb1-2Mana1-6(Neu5Aca2-3Galb1-4GlcNAcb1-3Galb1-4GlcNAcb1-2Mana1-3)Manb1-4GlcNAcb1-4GlcNAcb-Sp12	3	0.816497	27.2166
442	Fuca1-2Galb1-4GlcNAcb1-6(Fuca1-2Galb1-4GlcNAcb1-3)GalNAc-Sp14	3.75	2.21736	59.1295																583	Neu5Aca2-6Galb1-4GlcNAcb1-3Galb1-4GlcNAcb1-2Mana1-6(Neu5Aca2-6Galb1-4GlcNAcb1-3Galb1-4GlcNAcb1-2Mana1-3)Manb1-4GlcNAcb1-4GlcNAcb-Sp12	3	0.816497	27.2166
443	Gala1-3(Fuca1-2)Galb1-4GlcNAcb1-6(Gala1-3(Fuca1-2)Galb1-4GlcNAcb1-3)GalNAc-Sp14	1.5	0.57735	38.49																9	Neu5Aca-Sp8	2.75	0.957427	34.8155
444	GalNAca1-3(Fuca1-2)Galb1-4GlcNAcb1-6(GalNAca1-3(Fuca1-2)Galb1-4GlcNAcb1-3)GalNAc-Sp14	2	0.816497	40.8248																80	Fuca1-4GlcNAcb-Sp8	2.75	0.957427	34.8155
445	Neu5Aca2-8Neu5Aca2-3Galb1-3GalNAcb1-4(Neu5Aca2-8Neu5Aca2-3)Galb1-4Glcb-Sp0	5.25	2.75379	52.4531																81	Fucb1-3GlcNAcb-Sp8	2.75	0.5	18.1818
446	GalNAcb1-4Galb1-4Glcb-Sp0	6.5	1.73205	26.6469																125	Galb1-2Galb-Sp8	2.75	0.5	18.1818
447	GalNAca1-3(Fuca1-2)Galb1-4GlcNAcb1-2Mana1-6(GalNAca1-3(Fuca1-2)Galb1-4GlcNAcb1-2Mana1-3)Manb1-4GlcNAcb1-4(Fuca1-6)GlcNAcb-Sp22	2	0.816497	40.8248																172	Galb1-4Glcb-Sp8	2.75	0.5	18.1818
448	Gala1-3(Fuca1-2)Galb1-3GlcNAcb1-2Mana1-6(Gala1-3(Fuca1-2)Galb1-3GlcNAcb1-2Mana1-3)Manb1-4GlcNAcb1-4(Fuca1-6)GlcNAcb-Sp22	2.25	0.5	22.2222																193	GlcNAcb1-6GalNAca-Sp14	2.75	0.957427	34.8155
449	Neu5Aca2-6Galb1-4GlcNAcb1-6(Fuca1-2Galb1-3GlcNAcb1-3)Galb1-4Glc-Sp21	16	5.2915	33.0719																216	Neu5Aca2-3Galb1-4GlcNAcb1-3Galb1-4(Fuca1-3)GlcNAcb-Sp0	2.75	0.957427	34.8155
450	GalNAca1-3(Fuca1-2)Galb1-3GlcNAcb1-2Mana1-6(GalNAca1-3(Fuca1-2)Galb1-3GlcNAcb1-2Mana1-3)Manb1-4GlcNAcb1-4(Fuca1-6)GlcNAcb-Sp22	23.5	1	4.25532																234	Neu5Aca2-3GalNAcb1-4GlcNAcb-Sp0	2.75	0.5	18.1818
451	Galb1-4GlcNAcb1-6(Galb1-4GlcNAcb1-2)Mana1-6(Galb1-4GlcNAcb1-2Mana1-3)Manb1-4GlcNAcb1-4GlcNAcb-Sp19	18.25	2.21736	12.1499																237	Neu5Aca2-3Galb1-3(Fuca1-4)GlcNAcb1-3Galb1-4(Fuca1-3)GlcNAcb-Sp0	2.75	0.957427	34.8155
452	Neu5Aca2-3Galb1-4GlcNAcb1-2Mana1-6(GlcNAcb1-4)(Neu5Aca2-3Galb1-4GlcNAcb1-2Mana1-3)Manb1-4GlcNAcb1-4GlcNAcb-Sp21	19.25	0.957427	4.97365																257	Neu5Aca2-3Galb1-4GlcNAcb1-3Galb1-4GlcNAcb-Sp0	2.75	2.36291	85.9239
453	Neu5Aca2-3Galb1-4GlcNAcb1-4Mana1-6(GlcNAcb1-4)(Neu5Aca2-3Galb1-4GlcNAcb1-4(Neu5Aca2-3Galb1-4GlcNAcb1-2)Mana1-3)Manb1-4GlcNAcb1-4GlcNAcb-Sp21	8.5	3.69685	43.4923																269	Neu5Aca2-6Galb1-4Glcb-Sp8	2.75	0.957427	34.8155
454	Neu5Aca2-3Galb1-4GlcNAcb1-6(Neu5Aca2-3Galb1-4GlcNAcb1-2)Mana1-6(GlcNAcb1-4)(Neu5Aca2-3Galb1-4GlcNAcb1-2Mana1-3)Manb1-4GlcNAcb1-4GlcNAcb-Sp21	17	1.41421	8.3189																521	Neu5Aca2-3Galb1-3GalNAcb1-4Galb1-4Glcb-Sp0	2.75	0.5	18.1818
455	Neu5Aca2-3Galb1-4GlcNAcb1-6(Neu5Aca2-3Galb1-4GlcNAcb1-2)Mana1-6(GlcNAcb1-4)(Neu5Aca2-3Galb1-4GlcNAcb1-4(Neu5Aca2-3Galb1-4GlcNAcb1-2)Mana1-3)Manb1-4GlcNAcb1-4GlcNAcb-Sp21	8.5	2.08167	24.4902																533	Galβ1-4GlcNAcβ1-3Galβ1-4GlcNAcβ1-2Manα1-6(Galβ1-4GlcNAcβ1-3Galβ1-4GlcNAcβ1-2Manα1-3)Manβ1-4GlcNAcβ1-4GlcNAcβ-Sp12	2.75	0.957427	34.8155
456	Neu5Aca2-6Galb1-4GlcNAcb1-2Mana1-6(GlcNAcb1-4)(Neu5Aca2-6Galb1-4GlcNAcb1-2Mana1-3)Manb1-4GlcNAcb1-4GlcNAcb-Sp21	18	1.41421	7.85674																575	Neu5Aca2-3Galb1-4GlcNAcb1-3Galb1-4GlcNAcb1-6(Galb1-3)GalNAca-Sp14	2.75	0.5	18.1818
457	Neu5Aca2-6Galb1-4GlcNAcb1-4Mana1-6(GlcNAcb1-4)(Neu5Aca2-6Galb1-4GlcNAcb1-4(Neu5Aca2-6Galb1-4GlcNAcb1-2)Mana1-3)Manb1-4GlcNAcb1-4GlcNAcb-Sp21	5.25	1.89297	36.0566																7	Fuca-Sp9	2.5	0.57735	23.094
458	Neu5Aca2-6Galb1-4GlcNAcb1-6(Neu5Aca2-6Galb1-4GlcNAcb1-2)Mana1-6(GlcNAcb1-4)(Neu5Aca2-6Galb1-4GlcNAcb1-2Mana1-3)Manb1-4GlcNAcb1-4GlcNAcb-Sp21	13.25	4.03113	30.4236																51	Mana1-6(Mana1-3)Manb1-4GlcNAcb1-4GlcNAcb-Sp13	2.5	0.57735	23.094
459	Neu5Aca2-6Galb1-4GlcNAcb1-6(Neu5Aca2-6Galb1-4GlcNAcb1-2)Mana1-6(GlcNAcb1-4)(Neu5Aca2-6Galb1-4GlcNAcb1-4(Neu5Aca2-6Galb1-4GlcNAcb1-2)Mana1-3)Manb1-4GlcNAcb1-4GlcNAcb-Sp21	15.5	7.85281	50.6633																76	Fuca1-2Galb1-4GlcNAcb-Sp8	2.5	0.57735	23.094
460	Gala1-3(Fuca1-2)Galb1-3GalNAca-Sp8	14.25	7.22842	50.7257																104	Gala1-3(Fuca1-2)Galb1-4(Fuca1-3)GlcNAcb-Sp8	2.5	1	40
461	Gala1-3(Fuca1-2)Galb1-3GalNAcb-Sp8	3.25	1.5	46.1538																148	Galb1-3GlcNAcb1-3Galb1-4Glcb-Sp10	2.5	1	40
462	Glca1-6Glca1-6Glca1-6Glcb-Sp10	3.75	1.25831	33.5548																150	Galb1-3GlcNAcb-Sp8	2.5	1	40
463	Glca1-4Glca1-4Glca1-4Glcb-Sp10	1.5	0.57735	38.49																192	GlcNAcb1-6GalNAca-Sp8	2.5	0.57735	23.094
464	Neu5Aca2-3Galb1-4GlcNAcb1-6(Neu5Aca2-3Galb1-4GlcNAcb1-3)GalNAca-Sp14	2.5	1	40																198	Glcb1-4Glcb-Sp8	2.5	0.57735	23.094
465	Fuca1-2Galb1-4(Fuca1-3)GlcNAcb1-2Mana1-6(Fuca1-2Galb1-4(Fuca1-3)GlcNAcb1-2Mana1-3)Manb1-4GlcNAcb1-4(Fuca1-6)GlcNAcb-Sp24	19	0.816497	4.29735																213	Mana1-6(Mana1-3)Mana1-6(Mana1-2Mana1-3)Manb1-4GlcNAcb1-4GlcNAcb-Sp12	2.5	0.57735	23.094
466	Fuca1-2Galb1-3(Fuca1-4)GlcNAcb1-2Mana1-6(Fuca1-2Galb1-3(Fuca1-4)GlcNAcb1-2Mana1-3)Manb1-4GlcNAcb1-4(Fuca1-6)GlcNAcb1-4(Fuca1-6)GlcNAcb-Sp19	22.25	0.957427	4.30304																238	Neu5Aca2-3Galb1-4(Neu5Aca2-3Galb1-3)GlcNAcb-Sp8	2.5	0.57735	23.094
467	GlcNAcb1-6(GlcNAcb1-2)Mana1-6(GlcNAcb1-2Mana1-3)Manb1-4GlcNAcb1-4(Fuca1-6)GlcNAcb-Sp24	20	0.816497	4.08248																299	GlcNAcb1-6(Galb1-4GlcNAcb1-3)Galb1-4GlcNAc-Sp0	2.5	0.57735	23.094
468	Galb1-3GlcNAcb1-2Mana1-6(GlcNAcb1-4)(Galb1-3GlcNAcb1-2Mana1-3)Manb1-4GlcNAcb1-4GlcNAcb-Sp21	1.75	0.5	28.5714																306	GlcNAcb1-4GlcNAcb-Sp10	2.5	0.57735	23.094
469	Neu5Aca2-6Galb1-4GlcNAcb1-6(Galb1-3GlcNAcb1-3)Galb1-4Glcb-Sp21	3.5	1.91485	54.7101																309	Mana1-6Manb-Sp10	2.5	0.57735	23.094
470	Neu5Aca2-3Galb1-4GlcNAcb1-2Mana-Sp0	1.75	0.5	28.5714																310	Mana1-6(Mana1-3)Mana1-6(Mana1-3)Manb-Sp10	2.5	1	40
471	Neu5Aca2-3Galb1-4GlcNAcb1-6GalNAca-Sp14	2	0	0																323	Neu5,9Ac2a2-3Galb1-3GlcNAcb-Sp0	2.5	1	40
472	Neu5Aca2-6Galb1-4GlcNAcb1-6GalNAca-Sp14	2.5	0.57735	23.094																365	Gala1-3(Fuca1-2)Galb1-4GlcNAcb1-2Mana1-6(Gala1-3(Fuca1-2)Galb1-4GlcNAcb1-2Mana1-3)Manb1-4GlcNAcb1-4GlcNAcb-Sp20	2.5	0.57735	23.094
473	Neu5Aca2-6Galb1-4 GlcNAcb1-6(Neu5Aca2-6Galb1-4GlcNAcb1-3)GalNAca-Sp14	5.25	4.57347	87.1138																371	Neu5Aca2-6Galb1-4GlcNAcb1-3GalNAc-Sp14	2.5	0.57735	23.094
474	Neu5Aca2-6Galb1-4GlcNAcb1-2Mana1-6(Neu5Aca2-6Galb1-4GlcNAcb1-2Mana1-3)Manb1-4GlcNAcb1-4(Fuca1-6)GlcNAcb-Sp24	16	1.41421	8.83883																398	Gala1-3Galb1-4GlcNAcb1-3GalNAca-Sp14	2.5	0.57735	23.094
475	Neu5Aca2-3Galb1-4GlcNAcb1-2Mana1-6(Neu5Aca2-3Galb1-4GlcNAcb1-2Mana1-3)Manb1-4GlcNAcb1-4(Fuca1-6)GlcNAcb-Sp24	31.5	3.31662	10.529																424	GlcNAcb1-2Mana1-6(GlcNAcb1-4)(GlcNAcb1-2Mana1-3)Manb1-4GlcNAcb1-4GlcNAc-Sp21	2.5	1.29099	51.6398
476	Mana1-6(Mana1-3)Manb1-4GlcNAcb1-4(Fuca1-6)GlcNAcb-Sp19	29	2.44949	8.44652																464	Neu5Aca2-3Galb1-4GlcNAcb1-6(Neu5Aca2-3Galb1-4GlcNAcb1-3)GalNAca-Sp14	2.5	1	40
477	Galb1-4GlcNAcb1-6(Galb1-4GlcNAcb1-2)Mana1-6(Galb1-4GlcNAcb1-2Mana1-3)Manb1-4GlcNAcb1-4(Fuca1-6)GlcNAcb-Sp24	29.5	1.91485	6.49103																472	Neu5Aca2-6Galb1-4GlcNAcb1-6GalNAca-Sp14	2.5	0.57735	23.094
478	Neu5Aca2-3Galb1-3GlcNAcb1-2Mana1-6(GlcNAcb1-4)(Neu5Aca2-3Galb1-3GlcNAcb1-2Mana1-3)Manb1-4GlcNAcb1-4GlcNAc-Sp21	12.25	6.23832	50.9251																490	Gala1-3(Fuca1-2)Galb1-4GlcNAcb1-6GalNAca-Sp14	2.5	0.57735	23.094
479	Neu5Aca2-6Galb1-4GlcNAcb1-6(Fuca1-2Galb1-4(Fuca1-3)GlcNAcb1-3)Galb1-4Glc-Sp21	14	3.4641	24.7436																550	GalNAcb1-4GlcNAcb1-3GalNAcb1-4GlcNAcb-Sp0	2.5	1	40
480	Galb1-3GlcNAcb1-6GalNAca-Sp14	20.25	4.99166	24.6502																565	Galb1-4GlcNAcb1-3Galb1-4GlcNAcb1-6(Galb1-3)GalNAca-Sp14	2.5	1	40
481	Gala1-3Galb1-3GlcNAcb1-6GalNAca-Sp14	7.5	4.65475	62.0633																569	GlcNAcb1-3Galb1-4GlcNAcb1-6(Galb1-3)GalNAca-Sp14	2.5	1.91485	76.5942
482	Galb1-3(Fuca1-4)GlcNAcb1-6GalNAca-Sp14	24.25	2.98608	12.3137																82	GalNAca1-3(Fuca1-2)Galb1-3GlcNAcb-Sp0	2.25	0.5	22.2222
483	Neu5Aca2-3Galb1-3GlcNAcb1-6GalNAca-Sp14	2	0	0																96	GalNAcb1-3Gala1-4Galb1-4GlcNAcb-Sp0	2.25	0.5	22.2222
484	(3S)Galb1-3(Fuca1-4)GlcNAcb-Sp0	2935.75	329.298	11.2168																168	Galb1-4GlcNAcb-Sp0	2.25	0.5	22.2222
485	Galb1-4(Fuca1-3)GlcNAcb1-6(Neu5Aca2-6(Neu5Aca2-3Galb1-3)GlcNAcb1-3)Galb1-4Glc-Sp21	1.75	0.5	28.5714																177	GlcNAcb1-6(GlcNAcb1-3)GalNAca-Sp14	2.25	0.5	22.2222
486	Fuca1-2Galb1-4GlcNAcb1-6GalNAca-Sp14	3	1.41421	47.1405																211	Mana1-6(Mana1-3)Mana-Sp9	2.25	0.5	22.2222
487	Gala1-3Galb1-4GlcNAcb1-6GalNAca-Sp14	3.75	0.5	13.3333																215	Manb1-4GlcNAcb-Sp0	2.25	1.25831	55.9247
488	Galb1-4(Fuca1-3)GlcNAcb1-2Mana-Sp0	9	6.21825	69.0917																233	Neu5Aca2-3GalNAca-Sp8	2.25	0.957427	42.5523
489	Fuca1-2(6S)Galb1-3GlcNAcb-Sp0	2	0.816497	40.8248																241	Neu5Aca2-6(Neu5Aca2-3Galb1-3)GalNAca-Sp14	2.25	1.5	66.6667
490	Gala1-3(Fuca1-2)Galb1-4GlcNAcb1-6GalNAca-Sp14	2.5	0.57735	23.094																258	Fuca1-2Galb1-4(6S)Glcb-Sp0	2.25	0.5	22.2222
491	Fuca1-2Galb1-4GlcNAcb1-2Mana-Sp0	1.75	0.957427	54.7101																260	Neu5Aca2-3Galb1-4Glcb-Sp8	2.25	0.5	22.2222
492	Fuca1-2Galb1-3(6S)GlcNAcb-Sp0	12	6.0553	50.4608																278	Neu5Gca2-3Galb1-4(Fuca1-3)GlcNAcb-Sp0	2.25	0.5	22.2222
493	Fuca1-2(6S)Galb1-3(6S)GlcNAcb-Sp0	5	2.70801	54.1603																303	GlcAb1-3GlcNAcb-Sp8	2.25	0.5	22.2222
494	Neu5Aca2-6GalNAcb1-4(6S)GlcNAcb-Sp8	1.5	1.29099	86.0663																324	Neu5Aca2-6Galb1-4GlcNAcb1-3Galb1-3GlcNAcb-Sp0	2.25	0.5	22.2222
495	GalNAcb1-4(Fuca1-3)(6S)GlcNAcb-Sp8	7.5	4.79583	63.9444																328	GalNAcb1-3Gala1-4Galb1-4GlcNAcb1-3Galb1-4Glcb-Sp0	2.25	0.5	22.2222
496	(3S)GalNAcb1-4(Fuca1-3)GlcNAcb-Sp8	10	8.7178	87.178																345	Mana1-6(Galb1-4GlcNAcb1-2Mana1-3)Manb1-4GlcNAcb1-4GlcNAcb-Sp12	2.25	0.5	22.2222
497	Fuca1-2Galb1-3GlcNAcb1-6(Fuca1-2Galb1-3GlcNAcb1-3)GalNAca-Sp14	11.25	2.36291	21.0036																351	KDNa2-6Galb1-4GlcNAc-Sp0	2.25	1.25831	55.9247
498	GalNAca1-3(Fuca1-2)Galb1-3GlcNAcb1-6GalNAca-Sp14	20.25	1.70783	8.4337																375	Galb1-3GalNAca1-3(Fuca1-2)Galb1-4GlcNAc-Sp0	2.25	0.5	22.2222
499	GlcNAcb1-6(GlcNAcb1-2)Mana1-6(GlcNAcb1-4)(GlcNAcb1-4(GlcNAcb1-2)Mana1-3)Manb1-4GlcNAcb1-4(Fuca1-6)GlcNAc-Sp21	12.75	7.22842	56.6935																391	Galb1-4GlcNAcb1-2Mana1-6(GlcNAcb1-2Mana1-3)Manb1-4GlcNAcb1-4GlcNAc-Sp12	2.25	0.5	22.2222
500	Galb1-4GlcNAcb1-6(Galb1-4GlcNAcb1-2)Mana1-6(GlcNAcb1-4)Galb1-4GlcNAcb1-4(Gal b1-4GlcNAcb1-2)Mana1-3)Manb1-4GlcNAcb1-4(Fuca1-6)GlcNAc-Sp21	13.5	2.38048	17.6332																395	GalNAca1-3GalNAcb1-3Gala1-4Galb1-4GlcNAcb-Sp0	2.25	0.5	22.2222
501	Galb1-3GlcNAca1-3Galb1-4GlcNAcb-Sp8	22.75	7.22842	31.7733																400	Galb1-3GlcNAca1-6Galb1-4GlcNAcb-Sp0	2.25	0.957427	42.5523
502	Galb1-3(6S)GlcNAcb-Sp8	8.75	7.67572	87.7225																417	GalNAca1-3(Fuca1-2)Galb1-3GlcNAcb1-3GalNAc-Sp14	2.25	0.957427	42.5523
503	(6S)(4S)GalNAcb1-4GlcNAc-Sp8	14.75	9.70824	65.8186																441	Galb1-4GlcNAcb1-2Mana-Sp0	2.25	0.5	22.2222
504	(6S)GalNAcb1-4GlcNAc-Sp8	10.25	8.95824	87.3974																448	Gala1-3(Fuca1-2)Galb1-3GlcNAcb1-2Mana1-6(Gala1-3(Fuca1-2)Galb1-3GlcNAcb1-2Mana1-3)Manb1-4GlcNAcb1-4(Fuca1-6)GlcNAcb-Sp22	2.25	0.5	22.2222
505	(3S)GalNAcb1-4(3S)GlcNAc-Sp8	8.75	7.54431	86.2207																510	(6P)Galb1-4GlcNAcb-SP0	2.25	0.5	22.2222
506	GalNAcb1-4(6S)GlcNAc-Sp8	3.5	2.38048	68.0136																551	GlcNAcb1-3Galb1-4GlcNAcb1-3Galb1-4GlcNAcb1-3Galb1-4GlcNAcb1-3Galb1-4GlcNAcb1-2Mana1-6(GlcNAcb1-3Galb1-4GlcNAcb1-3Galb1-4GlcNAcb1-3Galb1-4GlcNAcb1-3Galb1-4GlcNAcb1-2Mana1-3)Manb1-4GlcNAcb1-4GlcNAcb-Sp25	2.25	0.5	22.2222
507	(3S)GalNAcb1-4GlcNAc-Sp8	6.5	4.12311	63.4324																580	Neu5Aca2-6Galb1-4GlcNAcb1-3Galb1-4GlcNAcb1-6(Neu5Aca2-6Galb1-4GlcNAcb1-3Galb1-4GlcNAcb1-3)GalNAca-Sp14	2.25	0.5	22.2222
508	(4S)GalNAcb-Sp10	1.25	0.5	40																3	Mana-Sp8	2	0	0
509	Galb1-4(6P)GlcNAcb-Sp0	3	2.70801	90.2671																8	Rhaa-Sp8	2	0	0
510	(6P)Galb1-4GlcNAcb-SP0	2.25	0.5	22.2222																11	Neu5Acb-Sp8	2	0	0
511	GalNAca1-3(Fuca1-2)Galb1-4GlcNAcb1-6GalNAc-Sp14	5.25	2.62996	50.0944																127	Galb1-3GlcNAcb1-3Galb1-4(Fuca1-3)GlcNAcb-Sp0	2	0.816497	40.8248
512	Neu5Aca2-6Galb1-4GlcNAcb1-2Man-Sp0	2	1.1547	57.735																165	Galb1-4GlcNAcb1-3Galb1-4Glcb-Sp8	2	1.41421	70.7107
513	Gala1-3Galb1-4GlcNAcb1-2Mana-Sp0	3.75	0.957427	25.5314																167	Galb1-4GlcNAcb1-6(Galb1-3)GalNAc-Sp14	2	0	0
514	Gala1-3(Fuca1-2)Galb1-4GlcNAcb1-2Mana-Sp0	2	0	0																173	GlcNAca1-3Galb1-4GlcNAcb-Sp8	2	0	0
515	GalNAca1-3(Fuca1-2)Galb1-4 GlcNAcb1-2Mana-Sp0	3.75	1.70783	45.542																174	GlcNAca1-6Galb1-4GlcNAcb-Sp8	2	0.816497	40.8248
516	Galb1-3GlcNAcb1-2Mana-Sp0	1.5	0.57735	38.49																190	GlcNAcb1-4GlcNAcb1-4GlcNAcb1-4GlcNAcb1-4GlcNAcb1-Sp8	2	0	0
517	Gala1-3(Fuca1-2)Galb1-3GlcNAcb1-6GalNAc-Sp14	2	0	0																259	Neu5Aca2-3Galb1-4Glcb-Sp0	2	0	0
518	Neu5Aca2-3Galb1-3GlcNAcb1-2Mana-Sp0	7.25	3.86221	53.2719																284	Neu5Aca2-3Galb1-4GlcNAcb1-6(Galb1-3)GalNAca-Sp14	2	0	0
519	Gala1-3Galb1-3GlcNAcb1-2Mana-Sp0	12.25	6.65207	54.3026																353	KDNa2-3Galb1-3GalNAca-Sp14	2	0.816497	40.8248
520	GalNAcb1-4GlcNAcb1-2Mana-Sp0	3.5	1	28.5714																377	Galb1-4(Fuca1-3)GlcNAcb1-6(Galb1-3GlcNAcb1-3)Galb1-4Glc-Sp21	2	1.41421	70.7107
521	Neu5Aca2-3Galb1-3GalNAcb1-4Galb1-4Glcb-Sp0	2.75	0.5	18.1818																407	GalNAca1-3(Fuca1-2)Galb1-4GlcNAcb1-3GalNAca-Sp14	2	1.1547	57.735
522	GlcNAcb1-2 Mana1-6(GlcNAcb1-4)(GlcNAcb1-2Mana1-3)Manb1-4GlcNAcb1-4(Fuca1-6)GlcNAc-Sp21	8.25	1.5	18.1818																444	GalNAca1-3(Fuca1-2)Galb1-4GlcNAcb1-6(GalNAca1-3(Fuca1-2)Galb1-4GlcNAcb1-3)GalNAc-Sp14	2	0.816497	40.8248
523	Galb1-4GlcNAcb1-2 Mana1-6(GlcNAcb1-4)(Galb1-4GlcNAcb1-2Mana1-3)Manb1-4GlcNAcb1-4(Fuca1-6)GlcNAc-Sp21	17.25	2.06155	11.951																447	GalNAca1-3(Fuca1-2)Galb1-4GlcNAcb1-2Mana1-6(GalNAca1-3(Fuca1-2)Galb1-4GlcNAcb1-2Mana1-3)Manb1-4GlcNAcb1-4(Fuca1-6)GlcNAcb-Sp22	2	0.816497	40.8248
524	Galb1-4GlcNAcb1-2 Mana1-6(Galb1-4GlcNAcb1-4)(Galb1-4GlcNAcb1-2Mana1-3)Manb1-4GlcNAcb1-4(Fuca1-6)GlcNAc-Sp21	5	2.16025	43.2049																471	Neu5Aca2-3Galb1-4GlcNAcb1-6GalNAca-Sp14	2	0	0
525	Fuca1-4(Galb1-3)GlcNAcb1-2 Mana-Sp0	38	5.47723	14.4138																483	Neu5Aca2-3Galb1-3GlcNAcb1-6GalNAca-Sp14	2	0	0
526	Neu5Aca2-3Galb1-4(Fuca1-3)GlcNAcb1-2Mana-Sp0	8.5	3	35.2941																489	Fuca1-2(6S)Galb1-3GlcNAcb-Sp0	2	0.816497	40.8248
527	GlcNAcb1-3Galb1-4GlcNAcb1-6(GlcNAcb1-3)Galb1-4GlcNAc-Sp0	7.25	5.31507	73.3114																512	Neu5Aca2-6Galb1-4GlcNAcb1-2Man-Sp0	2	1.1547	57.735
528	GalNAca1-3(Fuca1-2)Galb1-3GalNAcb1-3Gala1-4Galb1-4Glc-Sp21	3	0.816497	27.2166																514	Gala1-3(Fuca1-2)Galb1-4GlcNAcb1-2Mana-Sp0	2	0	0
529	Gala1-3(Fuca1-2)Galb1-3GalNAcb1-3Gala1-4Galb1-4Glc-Sp21	4.25	1.89297	44.5405																517	Gala1-3(Fuca1-2)Galb1-3GlcNAcb1-6GalNAc-Sp14	2	0	0
530	Galb1-3GalNAcb1-3Gal-Sp21	6	2.16025	36.0041																548	GlcNAcb1-3Galb1-4GlcNAcb1-6(GlcNAcb1-3Galb1-3)GalNAca-Sp14	2	0.816497	40.8248
531	GlcNAcb1-3Galb1-4GlcNAcb1-2Mana1-6(GlcNAcb1-3Galb1-4GlcNAcb1-2Mana1-3)Manb1-4GlcNAcb1-4GlcNAcb-Sp12	17.25	2.06155	11.951																559	Neu5Aca2-8Neu5Aca2-3Galb1-3GalNAcb1-4(Neu5Aca2-3)Galb1-4Glc-Sp21	2	0.816497	40.8248
532	GlcNAcb1-3Galb1-4GlcNAcb1-2Mana1-6(GlcNAcb1-3Galb1-4GlcNAcb1-2Mana1-3)Manb1-4GlcNAcb1-4GlcNAcb-Sp25	3	1.41421	47.1405																6	Fuca-Sp8	1.75	1.5	85.7143
533	Galβ1-4GlcNAcβ1-3Galβ1-4GlcNAcβ1-2Manα1-6(Galβ1-4GlcNAcβ1-3Galβ1-4GlcNAcβ1-2Manα1-3)Manβ1-4GlcNAcβ1-4GlcNAcβ-Sp12	2.75	0.957427	34.8155																53	GlcNAcb1-2Mana1-6(GlcNAcb1-2Mana1-3)Manb1-4GlcNAcb1-4GlcNAcb-Sp13	1.75	0.957427	54.7101
534	Fuca1-2Galb1-4GlcNAcb1-3Galb1-4GlcNAcb1-2Mana1-6(Fuca1-2Galb1-4GlcNAcb1-3Galb1-4GlcNAcb1-2Mana1-3)Manb1-4GlcNAcb1-4GlcNAcb-Sp24	4.5	1.29099	28.6888																58	Fuca1-2Galb1-3GalNAcb1-3Gala-Sp9	1.75	0.5	28.5714
535	GlcNAcb1-3Galb1-4GlcNAcb1-3Galb1-4GlcNAcb1-2Mana1-6(GlcNAcb1-3Galb1-4GlcNAcb1-3Galb1-4GlcNAcb1-2Mana1-3)Manb1-4GlcNAcb1-4GlcNAcb-Sp12	6.75	0.5	7.40741																106	Gala1-3(Fuca1-2)Galb1-4Glcb-Sp0	1.75	0.5	28.5714
536	GlcNAcb1-3Galb1-4GlcNAcb1-3Galb1-4GlcNAcb1-2Mana1-6(GlcNAcb1-3Galb1-4GlcNAcb1-3Galb1-4GlcNAcb1-2Mana1-3)Manb1-4GlcNAcb1-4GlcNAcb-Sp25	13	0.816497	6.28074																171	Galb1-4Glcb-Sp0	1.75	0.5	28.5714
537	Galb1-4GlcNAcb1-3Galb1-4GlcNAcb1-3Galb1-4GlcNAcb1-2Mana1-6(Galb1-4GlcNAcb1-3Galb1-4GlcNAcb1-3Galb1-4GlcNAcb1-2Mana1-3)Manb1-4GlcNAcb1-4GlcNAcb-Sp12	19.75	1.70783	8.64722																231	Neu5Aca2-3Galb1-3GalNAcb1-4(Neu5Aca2-3)Galb1-4Glcb-Sp0	1.75	0.5	28.5714
538	Galb1-3GlcNAcb1-3Galb1-4GlcNAcb1-2Mana1-6(Galb1-3GlcNAcb1-3Galb1-4GlcNAcb1-2Mana1-3)Manb1-4GlcNAcb1-4GlcNAc-Sp25	15	3.4641	23.094																235	Neu5Aca2-3Galb1-3(6S)GlcNAc-Sp8	1.75	0.5	28.5714
539	Neu5Gca2-8Neu5Gca2-3Galb1-4GlcNAc-Sp0	16.75	3.30404	19.7256																280	Neu5Gca2-3Galb1-4Glcb-Sp0	1.75	0.5	28.5714
540	Neu5Aca2-8Neu5Gca2-3Galb1-4GlcNAc-Sp0	7.75	3.30404	42.6327																321	Neu5Aca2-3Galb1-4GlcNAcb1-2Mana1-6(Neu5Aca2-6Galb1-4GlcNAcb1-2Mana1-3)Manb1-4GlcNAcb1-4GlcNAcb-Sp12	1.75	0.5	28.5714
541	Neu5Gca2-8Neu5Aca2-3Galb1-4GlcNAc-Sp0	16.25	3.86221	23.7674																349	(6S)GlcNAcb1-3Galb1-4GlcNAcb-Sp0	1.75	0.957427	54.7101
542	Neu5Gca2-8Neu5Gca2-3Galb1-4GlcNAcb1-3Galb1-4GlcNAc-Sp0	7	4.08248	58.3212																376	Galb1-3GlcNAcb1-3Galb1-4GlcNAcb1-6(Galb1-3GlcNAcb1-3)Galb1-4Glcb-Sp0	1.75	0.5	28.5714
543	Neu5Gca2-8Neu5Gca2-6Galb1-4GlcNAc-Sp0	15	7.57188	50.4792																393	Fuca1-2Galb1-4GlcNAcb1-3GalNAca-Sp14	1.75	0.5	28.5714
544	Neu5Aca2-8Neu5Aca2-3Galb1-4GlcNAc-Sp0	7.25	3.59398	49.5721																399	Galb1-3GlcNAcb1-6Galb1-4GlcNAcb-Sp0	1.75	0.5	28.5714
545	GlcNAcb1-3Galb1-4GlcNAcb1-6(GlcNAcb1-3Galb1-4GlcNAcb1-2)Mana1-6(GlcNAcb1-3Galb1-4GlcNAcb1-2Man a1-3)Manb1-4GlcNAcb1-4GlcNAc-Sp24	26	5.2915	20.3519																416	Gala1-3(Fuca1-2)Galb1-3GlcNAcb1-3GalNAc-Sp14	1.75	0.5	28.5714
546	Galb1-4GlcNAcb1-3Galb1-4GlcNAcb1-6(Galb1-4GlcNAcb1-3Galb1-4GlcNAcb1-2)Mana1-6(Galb1-4GlcNAcb1-3Galb1-4GlcNAcb1-2Mana1-3)Mana1-4GlcNAcb1-4GlcNAc-Sp24	3.75	1.5	40																418	Gala1-3Galb1-3GlcNAcb1-3GalNAc-Sp14	1.75	1.5	85.7143
547	Gala1-3Galb1-4GlcNAcb1-2Mana1-6(Gala1-3Galb1-4GlcNAcb1-2Mana1-3)Manb1-4GlcNAcb1-4GlcNAc-Sp24	12.5	1.73205	13.8564																468	Galb1-3GlcNAcb1-2Mana1-6(GlcNAcb1-4)(Galb1-3GlcNAcb1-2Mana1-3)Manb1-4GlcNAcb1-4GlcNAcb-Sp21	1.75	0.5	28.5714
548	GlcNAcb1-3Galb1-4GlcNAcb1-6(GlcNAcb1-3Galb1-3)GalNAca-Sp14	2	0.816497	40.8248																470	Neu5Aca2-3Galb1-4GlcNAcb1-2Mana-Sp0	1.75	0.5	28.5714
549	GalNAcb1-3GlcNAcb-Sp0	3.25	1.5	46.1538																485	Galb1-4(Fuca1-3)GlcNAcb1-6(Neu5Aca2-6(Neu5Aca2-3Galb1-3)GlcNAcb1-3)Galb1-4Glc-Sp21	1.75	0.5	28.5714
550	GalNAcb1-4GlcNAcb1-3GalNAcb1-4GlcNAcb-Sp0	2.5	1	40																491	Fuca1-2Galb1-4GlcNAcb1-2Mana-Sp0	1.75	0.957427	54.7101
551	GlcNAcb1-3Galb1-4GlcNAcb1-3Galb1-4GlcNAcb1-3Galb1-4GlcNAcb1-3Galb1-4GlcNAcb1-2Mana1-6(GlcNAcb1-3Galb1-4GlcNAcb1-3Galb1-4GlcNAcb1-3Galb1-4GlcNAcb1-3Galb1-4GlcNAcb1-2Mana1-3)Manb1-4GlcNAcb1-4GlcNAcb-Sp25	2.25	0.5	22.2222																553	GlcNAb1-3Galb1-3GalNAc-Sp14	1.75	0.957427	54.7101
552	Galb1-4GlcNAcb1-3Galb1-4GlcNAcb1-3Galb1-4GlcNAcb1-3Galb1-4GlcNAcb1-3Galb1-4GlcNAcb1-2Mana1-6(Galb1-4GlcNAcb1-3Galb1-4GlcNAcb1-3Galb1-4GlcNAcb1-3Galb1-4GlcNAcb1-3Galb1-4GlcNAcb1-2Mana1-3)Manb1-4GlcNAcb1-4GlcNAcb-Sp25	7.5	1.73205	23.094																566	Galb1-4GlcNAcb1-3Galb1-4GlcNAcb1-6(Galb1-4GlcNAcb1-3Galb1-4GlcNAcb1-3)GalNAca-Sp14	1.75	0.957427	54.7101
553	GlcNAb1-3Galb1-3GalNAc-Sp14	1.75	0.957427	54.7101																571	Neu5Aca2-3Galb1-4GlcNAcb1-3Galb1-4GlcNAcb1-6(Neu5Aca2-3Galb1-4GlcNAcb1-3Galb1-4GlcNAcb1-3)GalNAca-Sp14	1.75	1.5	85.7143
554	Galb1-3GlcNAcb1-6(Galb1-3)GalNAc-Sp14	5.75	4.19325	72.9261																572	Neu5Aca2-6Galb1-4GlcNAcb1-3Galb1-4GlcNAcb1-3GalNAca-Sp14	1.75	0.5	28.5714
555	(3S)GlcAb1-3Galb1-4GlcNAcb1-3Galb1-4Glc-Sp0	8	5.22813	65.3516																584	GlcNAcb1-3Fuca-Sp21	1.75	0.5	28.5714
556	(3S)GlcAb1-3Galb1-4GlcNAcb1-2Mana-Sp0	9.75	6.55108	67.1906																78	Fuca1-2Galb-Sp8	1.5	0.57735	38.49
557	Galb1-3GlcNAcb1-3Galb1-4GlcNAcb1-3Galb1-4GlcNAcb1-6(Galb1-3GlcNAcb1-3Galb1-4GlcNAcb1-3Galb1-4GlcNAb1-2)Mana1-6(Galb1-3GlcNAcb1-3Galb1-4GlcNAcb1-3Galb1-4GlcNAcb1-2Mana1-3)Manb1-4GlcNAcb1-4(Fuca1-6)GlcNAcb-Sp24	16.25	1.5	9.23077																98	GalNAcb1-4GlcNAcb-Sp0	1.5	0.57735	38.49
558	Galb1-3GlcNAcb1-3Galb1-4GlcNAcb1-6(Galb1-3GlcNAcb1-3Galb1-4GlcNAb1-2)Mana1-6(Galb1-3GlcNAcb1-3Galb1-4GlcNAcb1-2Mana1-3)Manb1-4GlcNAcb1-4(Fuca1-6)GlcNAcb-Sp24	30.75	5.61991	18.2761																175	GlcNAcb1-2Galb1-3GalNAca-Sp8	1.5	0.57735	38.49
559	Neu5Aca2-8Neu5Aca2-3Galb1-3GalNAcb1-4(Neu5Aca2-3)Galb1-4Glc-Sp21	2	0.816497	40.8248																307	GlcNAcb1-4GlcNAcb-Sp12	1.5	0.57735	38.49
560	Galb1-4GlcNAcb1-3Galb1-4GlcNAcb1-2Mana1-6(Galb1-4GlcNAcb1-3Galb1-4GlcNAcb1-2Mana1-3)Manb1-4GlcNAcb1-4(Fuca1-6)GlcNAcb-Sp24	9	0.816497	9.07218																326	Neu5Aca2-6Galb1-4GlcNAcb1-3Galb1-4GlcNAcb1-3Galb1-4GlcNAcb-Sp0	1.5	0.57735	38.49
561	GlcNAcb1-3Galb1-4GlcNAcb1-3Galb1-4GlcNAcb1-2Mana1-6(GlcNAcb1-3Galb1-4GlcNAcb1-3Galb1-4GlcNAcb1-2Mana1-3)Manb1-4GlcNAcb1-4(Fuca1-6)GlcNAcb-Sp24	1.25	0.5	40																343	Galb1-4GlcNAcb1-2Mana1-3Manb1-4GlcNAcb1-4GlcNAc-Sp12	1.5	0.57735	38.49
562	Galb1-4GlcNAcb1-3Galb1-4GlcNAcb1-6(Galb1-4GlcNAcb1-3Galb1-4GlcNAb1-2)Mana1-6(Galb1-4GlcNAcb1-3Galb1-4GlcNAcb1-2Mana1-3)Manb1-4GlcNAcb1-4(Fuca1-6)GlcNAcb-Sp24	28.5	2.38048	8.35255																370	Neu5Aca2-3Galb1-4GlcNAcb1-3GalNAc-Sp14	1.5	0.57735	38.49
563	Galb1-4GlcNAcb1-3Galb1-4GlcNAcb1-3Galb1-4GlcNAcb1-6(Galb1-4GlcNAcb1-3Galb1-4GlcNAcb1-3Galb1-4GlcNAb1-2)Mana1-6(Galb1-4GlcNAcb1-3Galb1-4GlcNAcb1-3Galb1-4GlcNAcb1-2Mana1-3)Manb1-4GlcNAcb1-4(Fuca1-6)GlcNAcb-Sp24	10	5.47723	54.7723																443	Gala1-3(Fuca1-2)Galb1-4GlcNAcb1-6(Gala1-3(Fuca1-2)Galb1-4GlcNAcb1-3)GalNAc-Sp14	1.5	0.57735	38.49
564	Galb1-4GlcNAcb1-3Galb1-4GlcNAcb1-3GalNAca-Sp14	1.5	0.57735	38.49																463	Glca1-4Glca1-4Glca1-4Glcb-Sp10	1.5	0.57735	38.49
565	Galb1-4GlcNAcb1-3Galb1-4GlcNAcb1-6(Galb1-3)GalNAca-Sp14	2.5	1	40																494	Neu5Aca2-6GalNAcb1-4(6S)GlcNAcb-Sp8	1.5	1.29099	86.0663
566	Galb1-4GlcNAcb1-3Galb1-4GlcNAcb1-6(Galb1-4GlcNAcb1-3Galb1-4GlcNAcb1-3)GalNAca-Sp14	1.75	0.957427	54.7101																516	Galb1-3GlcNAcb1-2Mana-Sp0	1.5	0.57735	38.49
567	Neu5Aca2-3Galb1-4GlcNAcb1-3Galb1-4GlcNAcb1-3GalNAca-Sp14	1	0	0																564	Galb1-4GlcNAcb1-3Galb1-4GlcNAcb1-3GalNAca-Sp14	1.5	0.57735	38.49
568	GlcNAcb1-3Galb1-4GlcNAcb1-3GalNAca-Sp14	1.25	0.5	40																585	Galb1-3GalNAcb1-4(Neu5Aca2-8Neu5Aca2-8Neu5Aca2-3)Galb1-4Glcb-Sp21	1.5	0.57735	38.49
569	GlcNAcb1-3Galb1-4GlcNAcb1-6(Galb1-3)GalNAca-Sp14	2.5	1.91485	76.5942																5	GalNAca-Sp15	1.25	0.5	40
570	GlcNAcb1-3Galb1-4GlcNAcb1-6(GlcNAcb1-3Galb1-4GlcNAcb1-3)GalNAca-Sp14	1.25	0.5	40																33	(3S)Galb1-4(Fuca1-3)GlcNAc-Sp8	1.25	0.5	40
571	Neu5Aca2-3Galb1-4GlcNAcb1-3Galb1-4GlcNAcb1-6(Neu5Aca2-3Galb1-4GlcNAcb1-3Galb1-4GlcNAcb1-3)GalNAca-Sp14	1.75	1.5	85.7143																282	Neu5Gca2-6Galb1-4GlcNAcb-Sp0	1.25	0.5	40
572	Neu5Aca2-6Galb1-4GlcNAcb1-3Galb1-4GlcNAcb1-3GalNAca-Sp14	1.75	0.5	28.5714																301	Galb1-4GlcNAcb1-6Galb1-4GlcNAcb-Sp0	1.25	0.5	40
573	GlcNAcb1-3Galb1-4GlcNAcb1-3Galb1-4GlcNAcb1-3GalNAca-Sp14	9.25	4.92443	53.2371																305	GlcNAcb1-3Man-Sp10	1.25	0.957427	76.5942
574	Galb1-4GlcNAcb1-3Galb1-3GalNAca-Sp14	4.25	4.5	105.882																374	Galb1-3GalNAca1-3(Fuca1-2)Galb1-4Glc-Sp0	1.25	0.5	40
575	Neu5Aca2-3Galb1-4GlcNAcb1-3Galb1-4GlcNAcb1-6(Galb1-3)GalNAca-Sp14	2.75	0.5	18.1818																423	Fuca1-3GlcNAcb1-6(Galb1-4GlcNAcb1-3)Galb1-4Glc-Sp21	1.25	0.5	40
576	Neu5Aca2-6Galb1-4GlcNAcb1-3Galb1-4GlcNAcb1-6(Galb1-3)GalNAca-Sp14	17	1.41421	8.3189																508	(4S)GalNAcb-Sp10	1.25	0.5	40
577	Neu5Aca2-6Galb1-4GlcNAcb1-6(Galb1-3)GalNAca-Sp14	4	1.82574	45.6435																561	GlcNAcb1-3Galb1-4GlcNAcb1-3Galb1-4GlcNAcb1-2Mana1-6(GlcNAcb1-3Galb1-4GlcNAcb1-3Galb1-4GlcNAcb1-2Mana1-3)Manb1-4GlcNAcb1-4(Fuca1-6)GlcNAcb-Sp24	1.25	0.5	40
578	Neu5Aca2-3Galb1-4GlcNAcb1-3Galb1-4GlcNAcb1-2Mana1-6(Neu5Aca2-3Galb1-4GlcNAcb1-3Galb1-4GlcNAcb1-2Mana1-3)Manb1-4GlcNAcb1-4GlcNAcb-Sp12	3	0.816497	27.2166																568	GlcNAcb1-3Galb1-4GlcNAcb1-3GalNAca-Sp14	1.25	0.5	40
579	GlcNAcb1-6(Neu5Aca2-3Galb1-3)GalNAca-Sp14	1.25	0.5	40																570	GlcNAcb1-3Galb1-4GlcNAcb1-6(GlcNAcb1-3Galb1-4GlcNAcb1-3)GalNAca-Sp14	1.25	0.5	40
580	Neu5Aca2-6Galb1-4GlcNAcb1-3Galb1-4GlcNAcb1-6(Neu5Aca2-6Galb1-4GlcNAcb1-3Galb1-4GlcNAcb1-3)GalNAca-Sp14	2.25	0.5	22.2222																579	GlcNAcb1-6(Neu5Aca2-3Galb1-3)GalNAca-Sp14	1.25	0.5	40
581	Neu5Aca2-6Galb1-4GlcNAcb1-3Galb1-4GlcNAcb1-3Galb1-4GlcNAcb1-2Mana1-6(Neu5Aca2-6Galb1-4GlcNAcb1-3Galb1-4GlcNAcb1-3Galb1-4GlcNAcb1-2Mana1-3)Manb1-4GlcNAcb1-4GlcNAcb-Sp12	4.25	1.5	35.2941																147	Galb1-3GlcNAcb1-3Galb1-4GlcNAcb-Sp0	1	0.816497	81.6497
582	Neu5Aca2-3Galb1-4GlcNAcb1-3Galb1-4GlcNAcb1-3Galb1-4GlcNAcb1-2Mana1-6(Neu5Aca2-3Galb1-4GlcNAcb1-3Galb1-4GlcNAcb1-3Galb1-4GlcNAcb1-2Mana1-3)Manb1-4GlcNAcb1-4GlcNAcb-Sp12	6	2.3094	38.49																152	Galb1-4(Fuca1-3)GlcNAcb-Sp8	1	0.816497	81.6497
583	Neu5Aca2-6Galb1-4GlcNAcb1-3Galb1-4GlcNAcb1-2Mana1-6(Neu5Aca2-6Galb1-4GlcNAcb1-3Galb1-4GlcNAcb1-2Mana1-3)Manb1-4GlcNAcb1-4GlcNAcb-Sp12	3	0.816497	27.2166																255	Neu5Aca2-3Galb1-4GlcNAcb-Sp0	1	0	0
584	GlcNAcb1-3Fuca-Sp21	1.75	0.5	28.5714																567	Neu5Aca2-3Galb1-4GlcNAcb1-3Galb1-4GlcNAcb1-3GalNAca-Sp14	1	0	0
585	Galb1-3GalNAcb1-4(Neu5Aca2-8Neu5Aca2-8Neu5Aca2-3)Galb1-4Glcb-Sp21	1.5	0.57735	38.49																316	Neu5Aca2-8Neu5Acb-Sp17	0.75	1.25831	167.774
