# Supplementary material for: mAb Das-1 recognizes 3’-Sulfated Lewis A/C, which is aberrantly expressed during metaplastic and oncogenic transformation of several gastrointestinal Epithelia
Source: PLoS One. 2021 Dec 15;16(12):e0261082. doi: 10.1371/journal.pone.0261082 (PMC8673611; doi:10.1371/journal.pone.0261082)
Supplement: S2 Dataset — This dataset will also be released for public download at www.functionalglycomics.org. (XLSX) [file pone.0261082.s004.xlsx]

## Sheet: Sheet1
Chart ID	Sample (conc.) Secondary (conc.) Barcode# Slide # Request # Date Initials	Average RFU	StDev	%CV																Chart ID	Sample (conc.) Secondary (conc.) Barcode# Slide # Request # Date Initials	Average RFU	StDev	%CV
1	Gala-Sp8	12.75	2.06155	16.169															1	28	(3S)Galb1-3(Fuca1-4)GlcNAcb-Sp8	58889.8	3160.09	5.36611
2	Glca-Sp8	26	10.8628	41.7799															2	484	(3S)Galb1-3(Fuca1-4)GlcNAcb-Sp0	44493.8	1393.5	3.13189
3	Mana-Sp8	7.25	0.957427	13.2059															3	30	(3S)Galb1-3GlcNAcb-Sp0	24516	16705.7	68.1419
4	GalNAca-Sp8	14	4.24264	30.3046															4	26	(3S)Galb1-4(6S)Glcb-Sp0	12733.5	1905.22	14.9623
5	GalNAca-Sp15	3.5	1.29099	36.8856															5	31	(3S)Galb1-3GlcNAcb-Sp8	12513.5	2166.47	17.3131
6	Fuca-Sp8	4	1.82574	45.6435															6	27	(3S)Galb1-4(6S)Glcb-Sp8	6188.75	1010.91	16.3347
7	Fuca-Sp9	3.75	1.25831	33.5548															7	34	(3S)Galb1-4(6S)GlcNAcb-Sp0	3286.75	217.07	6.60441
8	Rhaa-Sp8	22	1.82574	8.29883															8	29	(3S)Galb1-3GalNAca-Sp8	3269.25	245.667	7.51447
9	Neu5Aca-Sp8	3	1.63299	54.4331															9	35	(3S)Galb1-4(6S)GlcNAcb-Sp8	2626.25	303.286	11.5482
10	Neu5Aca-Sp11	8.25	1.70783	20.7009															10	545	GlcNAcb1-3Galb1-4GlcNAcb1-6(GlcNAcb1-3Galb1-4GlcNAcb1-2)Mana1-6(GlcNAcb1-3Galb1-4GlcNAcb1-2Man a1-3)Manb1-4GlcNAcb1-4GlcNAc-Sp24	1441.5	651.189	45.1744
11	Neu5Acb-Sp8	5	0	0															11	38	(3S)Galb-Sp8	1437.75	118.018	8.20852
12	Galb-Sp8	9.25	2.62996	28.432															12	531	GlcNAcb1-3Galb1-4GlcNAcb1-2Mana1-6(GlcNAcb1-3Galb1-4GlcNAcb1-2Mana1-3)Manb1-4GlcNAcb1-4GlcNAcb-Sp12	1078.75	115.82	10.7365
13	Glcb-Sp8	33.75	19.6193	58.1312															13	45	(6S)Galb1-4(6S)Glcb-Sp8	977.75	47.7729	4.886
14	Manb-Sp8	24.25	2.62996	10.8452															14	537	Galb1-4GlcNAcb1-3Galb1-4GlcNAcb1-3Galb1-4GlcNAcb1-2Mana1-6(Galb1-4GlcNAcb1-3Galb1-4GlcNAcb1-3Galb1-4GlcNAcb1-2Mana1-3)Manb1-4GlcNAcb1-4GlcNAcb-Sp12	796.25	250.485	31.4581
15	GalNAcb-Sp8	20.5	2.38048	11.6121															15	293	(6S)Galb1-4(6S)GlcNAcb-Sp0	654	37.4255	5.72255
16	GlcNAcb-Sp0	21.25	3.59398	16.9128															16	22	6S(3S)Galb1-4(6S)GlcNAcb-Sp0	628.75	20.2711	3.22403
17	GlcNAcb-Sp8	9.75	4.78714	49.0988															17	84	(3S)Galb1-4(Fuca1-3)Glcb-Sp0	433.25	27.6692	6.38642
18	GlcN(Gc)b-Sp8	21.75	2.5	11.4943															18	37	(3S)Galb1-4GlcNAcb-Sp8	430	24.0139	5.58462
19	Galb1-4GlcNAcb1-6(Galb1-4GlcNAcb1-3)GalNAca-Sp8	6.75	6.44851	95.5335															19	25	(3S)Galb1-4Glcb-Sp8	423.75	32.1701	7.59177
20	Galb1-4GlcNAcb1-6(Galb1-4GlcNAcb1-3)GalNAc-Sp14	16.5	1	6.06061															20	562	Galb1-4GlcNAcb1-3Galb1-4GlcNAcb1-6(Galb1-4GlcNAcb1-3Galb1-4GlcNAb1-2)Mana1-6(Galb1-4GlcNAcb1-3Galb1-4GlcNAcb1-2Mana1-3)Manb1-4GlcNAcb1-4(Fuca1-6)GlcNAcb-Sp24	276.5	83.6521	30.2539
21	GlcNAcb1-6(GlcNAcb1-4)(GlcNAcb1-3)GlcNAc-Sp8	12.5	2.51661	20.1329															21	535	GlcNAcb1-3Galb1-4GlcNAcb1-3Galb1-4GlcNAcb1-2Mana1-6(GlcNAcb1-3Galb1-4GlcNAcb1-3Galb1-4GlcNAcb1-2Mana1-3)Manb1-4GlcNAcb1-4GlcNAcb-Sp12	252.25	77.073	30.5542
22	6S(3S)Galb1-4(6S)GlcNAcb-Sp0	628.75	20.2711	3.22403															22	217	(3S)Galb1-4(Fuca1-3)(6S)GlcNAcb-Sp8	231.25	9.21502	3.98488
23	6S(3S)Galb1-4GlcNAcb-Sp0	42.5	4.12311	9.70143															23	557	Galb1-3GlcNAcb1-3Galb1-4GlcNAcb1-3Galb1-4GlcNAcb1-6(Galb1-3GlcNAcb1-3Galb1-4GlcNAcb1-3Galb1-4GlcNAb1-2)Mana1-6(Galb1-3GlcNAcb1-3Galb1-4GlcNAcb1-3Galb1-4GlcNAcb1-2Mana1-3)Manb1-4GlcNAcb1-4(Fuca1-6)GlcNAcb-Sp24	190	13.1403	6.91593
24	(3S)Galb1-4(Fuca1-3)(6S)Glc-Sp0	97	2.58199	2.66184															24	437	(6S)Galb1-3(6S)GlcNAc-Sp0	166.75	6.39661	3.83605
25	(3S)Galb1-4Glcb-Sp8	423.75	32.1701	7.59177															25	546	Galb1-4GlcNAcb1-3Galb1-4GlcNAcb1-6(Galb1-4GlcNAcb1-3Galb1-4GlcNAcb1-2)Mana1-6(Galb1-4GlcNAcb1-3Galb1-4GlcNAcb1-2Mana1-3)Mana1-4GlcNAcb1-4GlcNAc-Sp24	146.75	34.1894	23.2977
26	(3S)Galb1-4(6S)Glcb-Sp0	12733.5	1905.22	14.9623															26	459	Neu5Aca2-6Galb1-4GlcNAcb1-6(Neu5Aca2-6Galb1-4GlcNAcb1-2)Mana1-6(GlcNAcb1-4)(Neu5Aca2-6Galb1-4GlcNAcb1-4(Neu5Aca2-6Galb1-4GlcNAcb1-2)Mana1-3)Manb1-4GlcNAcb1-4GlcNAcb-Sp21	142.75	137.587	96.3834
27	(3S)Galb1-4(6S)Glcb-Sp8	6188.75	1010.91	16.3347															27	565	Galb1-4GlcNAcb1-3Galb1-4GlcNAcb1-6(Galb1-3)GalNAca-Sp14	142.25	60.3952	42.4571
28	(3S)Galb1-3(Fuca1-4)GlcNAcb-Sp8	58889.8	3160.09	5.36611															28	558	Galb1-3GlcNAcb1-3Galb1-4GlcNAcb1-6(Galb1-3GlcNAcb1-3Galb1-4GlcNAb1-2)Mana1-6(Galb1-3GlcNAcb1-3Galb1-4GlcNAcb1-2Mana1-3)Manb1-4GlcNAcb1-4(Fuca1-6)GlcNAcb-Sp24	141.75	63.4317	44.749
29	(3S)Galb1-3GalNAca-Sp8	3269.25	245.667	7.51447															29	336	GlcNAca1-4Galb1-4GlcNAcb1-3Galb1-4(Fuca1-3)GlcNAcb1-3Galb1-4(Fuca1-3)GlcNAcb-Sp0	140.5	28.4546	20.2524
30	(3S)Galb1-3GlcNAcb-Sp0	24516	16705.7	68.1419															30	36	(3S)Galb1-4GlcNAcb-Sp0	139	6.733	4.84389
31	(3S)Galb1-3GlcNAcb-Sp8	12513.5	2166.47	17.3131															31	65	Fuca1-2Galb1-3GlcNAcb1-3Galb1-4Glcb-Sp8	133.75	8.18026	6.11608
32	(3S)Galb1-4(Fuca1-3)GlcNAc-Sp0	56.25	21.945	39.0133															32	581	Neu5Aca2-6Galb1-4GlcNAcb1-3Galb1-4GlcNAcb1-3Galb1-4GlcNAcb1-2Mana1-6(Neu5Aca2-6Galb1-4GlcNAcb1-3Galb1-4GlcNAcb1-3Galb1-4GlcNAcb1-2Mana1-3)Manb1-4GlcNAcb1-4GlcNAcb-Sp12	127.5	78.6787	61.7088
33	(3S)Galb1-4(Fuca1-3)GlcNAc-Sp8	5.75	4.99166	86.8115															33	117	Gala1-3Galb1-4Glc-Sp10	117.75	14.5917	12.3921
34	(3S)Galb1-4(6S)GlcNAcb-Sp0	3286.75	217.07	6.60441															34	582	Neu5Aca2-3Galb1-4GlcNAcb1-3Galb1-4GlcNAcb1-3Galb1-4GlcNAcb1-2Mana1-6(Neu5Aca2-3Galb1-4GlcNAcb1-3Galb1-4GlcNAcb1-3Galb1-4GlcNAcb1-2Mana1-3)Manb1-4GlcNAcb1-4GlcNAcb-Sp12	111.75	23.9913	21.4687
35	(3S)Galb1-4(6S)GlcNAcb-Sp8	2626.25	303.286	11.5482															35	24	(3S)Galb1-4(Fuca1-3)(6S)Glc-Sp0	97	2.58199	2.66184
36	(3S)Galb1-4GlcNAcb-Sp0	139	6.733	4.84389															36	66	Fuca1-2Galb1-3GlcNAcb1-3Galb1-4Glcb-Sp10	94.75	13.2508	13.985
37	(3S)Galb1-4GlcNAcb-Sp8	430	24.0139	5.58462															37	566	Galb1-4GlcNAcb1-3Galb1-4GlcNAcb1-6(Galb1-4GlcNAcb1-3Galb1-4GlcNAcb1-3)GalNAca-Sp14	94.5	19.6723	20.8173
38	(3S)Galb-Sp8	1437.75	118.018	8.20852															38	285	Galb1-3GlcNAcb1-3Galb1-3GlcNAcb-Sp0	89.5	3.69685	4.13055
39	(6S)(4S)Galb1-4GlcNAcb-Sp0	21.5	1.29099	6.00463															39	576	Neu5Aca2-6Galb1-4GlcNAcb1-3Galb1-4GlcNAcb1-6(Galb1-3)GalNAca-Sp14	86.25	122.519	142.051
40	(4S)Galb1-4GlcNAcb-Sp8	22.25	0.957427	4.30304															40	346	GlcNAcb1-2Mana1-6(GlcNAcb1-2Mana1-3)Manb1-4GlcNAcb1-4(Fuca1-6)GlcNAcb-Sp22	84.5	6.55744	7.76028
41	(6P)Mana-Sp8	17	4.69042	27.5907															41	409	Fuca1-2Galb1-4(Fuca1-3)GlcNAcb1-3GalNAca-Sp14	82	16.7929	20.4791
42	(6S)Galb1-4Glcb-Sp0	20.75	4.34933	20.9606															42	547	Gala1-3Galb1-4GlcNAcb1-2Mana1-6(Gala1-3Galb1-4GlcNAcb1-2Mana1-3)Manb1-4GlcNAcb1-4GlcNAc-Sp24	79	28.4019	35.9517
43	(6S)Galb1-4Glcb-Sp8	20	2.94392	14.7196															43	386	GalNAcb1-4(Neu5Aca2-3)Galb1-4GlcNAcb1-3GalNAca-Sp14	70.75	9.28709	13.1266
44	(6S)Galb1-4GlcNAcb-Sp8	36	4.96655	13.796															44	132	Galb1-4GlcNAcb1-6GalNAc-Sp14	63.25	38.3178	60.5814
45	(6S)Galb1-4(6S)Glcb-Sp8	977.75	47.7729	4.886															45	32	(3S)Galb1-4(Fuca1-3)GlcNAc-Sp0	56.25	21.945	39.0133
46	Neu5Aca2-3(6S)Galb1-4GlcNAcb-Sp8	12	6.78233	56.5194															46	138	Neu5Aca2-6(Galb1-3)GlcNAcb1-4Galb1-4Glcb-Sp10	54	4.24264	7.85674
47	(6S)GlcNAcb-Sp8	20	1.41421	7.07107															47	158	Galb1-4GalNAcb1-3(Fuca1-2)Galb1-4GlcNAcb-Sp8	54	4.24264	7.85674
48	Neu5,9Ac2a-Sp8	17.5	3.10913	17.7664															48	496	(3S)GalNAcb1-4(Fuca1-3)GlcNAcb-Sp8	53	47.4482	89.5249
49	Neu5,9Ac2a2-6Galb1-4GlcNAcb-Sp8	8.25	0.957427	11.6052															49	383	Fuca1-2Galb1-3GalNAca1-3(Fuca1-2)Galb1-4Glcb-Sp0	51.5	9.88264	19.1896
50	Mana1-6(Mana1-3)Manb1-4GlcNAcb1-4GlcNAcb-Sp12	9.5	5.32291	56.0306															50	473	Neu5Aca2-6Galb1-4 GlcNAcb1-6(Neu5Aca2-6Galb1-4GlcNAcb1-3)GalNAca-Sp14	49.5	54.1264	109.346
51	Mana1-6(Mana1-3)Manb1-4GlcNAcb1-4GlcNAcb-Sp13	9.5	0.57735	6.07737															51	493	Fuca1-2(6S)Galb1-3(6S)GlcNAcb-Sp0	43	16.5126	38.4014
52	GlcNAcb1-2Mana1-6(GlcNAcb1-2Mana1-3)Manb1-4GlcNAcb1-4GlcNAcb-Sp12	13.5	3.10913	23.0306															52	23	6S(3S)Galb1-4GlcNAcb-Sp0	42.5	4.12311	9.70143
53	GlcNAcb1-2Mana1-6(GlcNAcb1-2Mana1-3)Manb1-4GlcNAcb1-4GlcNAcb-Sp13	4.5	0.57735	12.83															53	389	Gala1-3Galb1-3(Fuca1-4)GlcNAcb1-2Mana1-6(Gala1-3Galb1-3(Fuca1-4)GlcNAcb1-2Mana1-3)Manb1-4GlcNAcb1-4GlcNAc-Sp19	40.5	5.44671	13.4487
54	Galb1-4GlcNAcb1-2Mana1-6(Galb1-4GlcNAcb1-2Mana1-3)Manb1-4GlcNAcb1-4GlcNAcb-Sp12	8.75	2.5	28.5714															54	207	Mana1-2Mana1-2Mana1-3Mana-Sp9	40	4.39697	10.9924
55	Neu5Aca2-6Galb1-4GlcNAcb1-2Mana1-6(Neu5Aca2-6Galb1-4GlcNAcb1-2Mana1-3)Manb1-4GlcNAcb1-4GlcNAcb-Sp12	4.25	3.30404	77.7421															55	525	Fuca1-4(Galb1-3)GlcNAcb1-2 Mana-Sp0	40	2	5
56	Neu5Aca2-6Galb1-4GlcNAcb1-2Mana1-6(Neu5Aca2-6Galb1-4GlcNAcb1-2Man-a1-3)Manb1-4GlcNAcb1-4GlcNAcb-Sp21	6.5	1.91485	29.4593															56	295	Neu5Aca2-3Galb1-4(Fuca1-3)GlcNAcb1-6(Galb1-3)GalNAca-Sp14	38.5	2.08167	5.40692
57	Neu5Aca2-6Galb1-4GlcNAcb1-2Mana1-6(Neu5Aca2-6Galb1-4GlcNAcb1-2Mana1-3)Manb1-4GlcNAcb1-4GlcNAcb-Sp24	4.5	1.73205	38.49															57	44	(6S)Galb1-4GlcNAcb-Sp8	36	4.96655	13.796
58	Fuca1-2Galb1-3GalNAcb1-3Gala-Sp9	3.75	1.70783	45.542															58	61	Fuca1-2Galb1-3GalNAca-Sp8	35.25	2.5	7.0922
59	Fuca1-2Galb1-3GalNAcb1-3Gala1-4Galb1-4Glcb-Sp9	8.25	0.957427	11.6052															59	155	Galb1-4(6S)Glcb-Sp0	34.5	7.14143	20.6998
60	Fuca1-2Galb1-3(Fuca1-4)GlcNAcb-Sp8	13.5	1.73205	12.83															60	13	Glcb-Sp8	33.75	19.6193	58.1312
61	Fuca1-2Galb1-3GalNAca-Sp8	35.25	2.5	7.0922															61	412	Galb1-4(Fuca1-3)GlcNAcb1-2Mana1-6(Galb1-4(Fuca1-3)GlcNAcb1-2Mana1-3)Manb1-4GlcNAcb1-4(Fuca1-6)GlcNAcb-Sp22	32.25	1.5	4.65116
62	Fuca1-2Galb1-3GalNAca-Sp14	14	1.41421	10.1015															62	247	Neu5Aca2-3Galb1-4(6S)GlcNAcb-Sp8	32	13.7356	42.9237
63	Fuca1-2Galb1-3GalNAcb1-4(Neu5Aca2-3)Galb1-4Glcb-Sp0	15.5	2.08167	13.4301															63	338	GlcNAca1-4Galb1-3GalNAc-Sp14	31.25	3.77492	12.0797
64	Fuca1-2Galb1-3GalNAcb1-4(Neu5Aca2-3)Galb1-4Glcb-Sp9	9.75	1.89297	19.4151															64	466	Fuca1-2Galb1-3(Fuca1-4)GlcNAcb1-2Mana1-6(Fuca1-2Galb1-3(Fuca1-4)GlcNAcb1-2Mana1-3)Manb1-4GlcNAcb1-4(Fuca1-6)GlcNAcb1-4(Fuca1-6)GlcNAcb-Sp19	31.25	9.5	30.4
65	Fuca1-2Galb1-3GlcNAcb1-3Galb1-4Glcb-Sp8	133.75	8.18026	6.11608															65	477	Galb1-4GlcNAcb1-6(Galb1-4GlcNAcb1-2)Mana1-6(Galb1-4GlcNAcb1-2Mana1-3)Manb1-4GlcNAcb1-4(Fuca1-6)GlcNAcb-Sp24	30.25	2.62996	8.69407
66	Fuca1-2Galb1-3GlcNAcb1-3Galb1-4Glcb-Sp10	94.75	13.2508	13.985															66	384	Fuca1-2Galb1-3GalNAca1-3(Fuca1-2)Galb1-4GlcNAcb-Sp0	28.75	10.2103	35.514
67	Fuca1-2Galb1-3GlcNAcb-Sp0	17.25	1.70783	9.90044															67	201	GlcAa-Sp8	28	7.07107	25.2538
68	Fuca1-2Galb1-3GlcNAcb-Sp8	11.5	4.20317	36.5493															68	502	Galb1-3(6S)GlcNAcb-Sp8	28	6.68331	23.869
69	Fuca1-2Galb1-4(Fuca1-3)GlcNAcb1-3Galb1-4(Fuca1-3)GlcNAcb-Sp0	19	3.4641	18.2321															69	563	Galb1-4GlcNAcb1-3Galb1-4GlcNAcb1-3Galb1-4GlcNAcb1-6(Galb1-4GlcNAcb1-3Galb1-4GlcNAcb1-3Galb1-4GlcNAb1-2)Mana1-6(Galb1-4GlcNAcb1-3Galb1-4GlcNAcb1-3Galb1-4GlcNAcb1-2Mana1-3)Manb1-4GlcNAcb1-4(Fuca1-6)GlcNAcb-Sp24	28	9.4163	33.6296
70	Fuca1-2Galb1-4(Fuca1-3)GlcNAcb1-3Galb1-4(Fuca1-3)GlcNAcb1-3Galb1-4(Fuca1-3)GlcNAcb-Sp0	12.75	1.70783	13.3947															70	260	Neu5Aca2-3Galb1-4Glcb-Sp8	27.25	2.62996	9.65121
71	Fuca1-2Galb1-4(Fuca1-3)GlcNAcb-Sp0	18	1.1547	6.415															71	492	Fuca1-2Galb1-3(6S)GlcNAcb-Sp0	27.25	10.0789	36.9866
72	Fuca1-2Galb1-4(Fuca1-3)GlcNAcb-Sp8	8.5	1.29099	15.1882															72	355	Fuca1-2Galb1-4GlcNAcb1-2Mana1-6(Fuca1-2Galb1-4GlcNAcb1-2Mana1-3)Manb1-4GlcNAcb1-4GlcNAcb-Sp20	27	2.44949	9.07218
73	Fuca1-2Galb1-4GlcNAcb1-3Galb1-4GlcNAcb-Sp0	14.75	2.98608	20.2446															73	359	Fuca1-4(Galb1-3)GlcNAcb1-2Mana1-6(Fuca1-4(Galb1-3)GlcNAcb1-2Mana1-3)Manb1-4GlcNAcb1-4(Fuca1-6)GlcNAcb-Sp22	27	2.94392	10.9034
74	Fuca1-2Galb1-4GlcNAcb1-3Galb1-4GlcNAcb1-3Galb1-4GlcNAcb-Sp0	7.5	0.57735	7.698															74	356	Fuca1-2Galb1-4(Fuca1-3)GlcNAcb1-2Mana1-6(Fuca1-2Galb1-4(Fuca1-3)GlcNAcb1-2Mana1-3)Manb1-4GlcNAcb1-4GlcNAb-Sp20	26.25	2.5	9.52381
75	Fuca1-2Galb1-4GlcNAcb-Sp0	16	4.54606	28.4129															75	2	Glca-Sp8	26	10.8628	41.7799
76	Fuca1-2Galb1-4GlcNAcb-Sp8	4.5	1	22.2222															76	433	Galb1-6Galb-Sp10	26	10.1325	38.971
77	Fuca1-2Galb1-4Glcb-Sp0	10.5	1.29099	12.2952															77	465	Fuca1-2Galb1-4(Fuca1-3)GlcNAcb1-2Mana1-6(Fuca1-2Galb1-4(Fuca1-3)GlcNAcb1-2Mana1-3)Manb1-4GlcNAcb1-4(Fuca1-6)GlcNAcb-Sp24	26	5.35413	20.5928
78	Fuca1-2Galb-Sp8	5.5	1	18.1818															78	482	Galb1-3(Fuca1-4)GlcNAcb1-6GalNAca-Sp14	26	3.16228	12.1626
79	Fuca1-3GlcNAcb-Sp8	6	1.41421	23.5702															79	156	Galb1-4(6S)Glcb-Sp8	25.75	10.0789	39.1412
80	Fuca1-4GlcNAcb-Sp8	3.5	1.73205	49.4872															80	199	Glcb1-6Glcb-Sp8	25.5	5.44671	21.3597
81	Fucb1-3GlcNAcb-Sp8	9.75	1.25831	12.9057															81	141	Galb1-3GalNAca-Sp16	25.25	6.55108	25.9449
82	GalNAca1-3(Fuca1-2)Galb1-3GlcNAcb-Sp0	3.5	1	28.5714															82	436	(6S)Galb1-3GlcNAcb-Sp0	25.25	3.30404	13.0853
83	GalNAca1-3(Fuca1-2)Galb1-4(Fuca1-3)GlcNAcb-Sp0	9.5	1.29099	13.5894															83	218	Fuca1-2(6S)Galb1-4GlcNAcb-Sp0	24.5	2.88675	11.7827
84	(3S)Galb1-4(Fuca1-3)Glcb-Sp0	433.25	27.6692	6.38642															84	505	(3S)GalNAcb1-4(3S)GlcNAc-Sp8	24.5	6.60808	26.9717
85	GalNAca1-3(Fuca1-2)Galb1-4GlcNAcb-Sp0	16	4.08248	25.5155															85	14	Manb-Sp8	24.25	2.62996	10.8452
86	GalNAca1-3(Fuca1-2)Galb1-4GlcNAcb-Sp8	15	2.94392	19.6261															86	475	Neu5Aca2-3Galb1-4GlcNAcb1-2Mana1-6(Neu5Aca2-3Galb1-4GlcNAcb1-2Mana1-3)Manb1-4GlcNAcb1-4(Fuca1-6)GlcNAcb-Sp24	24.25	5.058	20.8577
87	GalNAca1-3(Fuca1-2)Galb1-4Glcb-Sp0	13.25	2.36291	17.8333															87	488	Galb1-4(Fuca1-3)GlcNAcb1-2Mana-Sp0	23.5	1.73205	7.37043
88	GlcNAcb1-3Galb1-3GalNAca-Sp8	16	0.816497	5.1031															88	200	G-ol-Sp8	23	4.89898	21.2999
89	GalNAca1-3(Fuca1-2)Galb-Sp8	19	3.3665	17.7184															89	220	Fuca1-2(6S)Galb1-4(6S)Glcb-Sp0	23	3.16228	13.749
90	GalNAca1-3(Fuca1-2)Galb-Sp18	5.75	5.61991	97.7375															90	292	4S(3S)Galb1-4GlcNAcb-Sp0	23	4.08248	17.7499
91	GalNAca1-3GalNAcb-Sp8	17.5	1	5.71429															91	270	Neu5Aca2-6Galb-Sp8	22.75	4.11299	18.0791
92	GalNAca1-3Galb-Sp8	11.75	2.98608	25.4134															92	438	Fuca1-2Galb1-4 GlcNAcb1-2Mana1-6(Fuca1-2Galb1-4GlcNAcb1-2(Fuca1-2Galb1-4GlcNAcb1-4)Mana1-3)Manb1-4GlcNAcb1-4GlcNAcb-Sp12	22.75	2.21736	9.74662
93	GalNAca1-4(Fuca1-2)Galb1-4GlcNAcb-Sp8	17	2.16025	12.7073															93	274	Neu5Acb2-6GalNAca-Sp8	22.5	4.20317	18.6808
94	GalNAcb1-3GalNAca-Sp8	11.5	1.91485	16.6509															94	404	Galb1-3GalNAcb1-4(Neu5Aca2-8Neu5Aca2-3)Galb1-4Glcb-Sp0	22.5	4.20317	18.6808
95	GalNAcb1-3(Fuca1-2)Galb-Sp8	20.5	1.73205	8.44903															95	40	(4S)Galb1-4GlcNAcb-Sp8	22.25	0.957427	4.30304
96	GalNAcb1-3Gala1-4Galb1-4GlcNAcb-Sp0	5	2.16025	43.2049															96	246	Neu5Aca2-3Galb1-3GlcNAcb-Sp0	22.25	1.89297	8.50773
97	GalNAcb1-4(Fuca1-3)GlcNAcb-Sp0	4.25	3.59398	84.5642															97	432	Galb1-4Galb-Sp10	22.25	5.12348	23.0269
98	GalNAcb1-4GlcNAcb-Sp0	5	0	0															98	503	(6S)(4S)GalNAcb1-4GlcNAc-Sp8	22.25	2.06155	9.26541
99	GalNAcb1-4GlcNAcb-Sp8	8.75	2.87228	32.8261															99	8	Rhaa-Sp8	22	1.82574	8.29883
100	Gala1-2Galb-Sp8	16	1.41421	8.83883															100	205	KDNa2-3Galb1-3GlcNAcb-Sp0	22	1.41421	6.42824
101	Gala1-3(Fuca1-2)Galb1-3GlcNAcb-Sp0	13.75	3.86221	28.0888															101	319	Galb1-3GlcNAcb1-2Mana1-6(Galb1-3GlcNAcb1-2Mana1-3)Manb1-4GlcNAcb1-4GlcNAcb-Sp19	22	1.41421	6.42824
102	Gala1-3(Fuca1-2)Galb1-3GlcNAcb-Sp8	9.25	3.30404	35.7193															102	536	GlcNAcb1-3Galb1-4GlcNAcb1-3Galb1-4GlcNAcb1-2Mana1-6(GlcNAcb1-3Galb1-4GlcNAcb1-3Galb1-4GlcNAcb1-2Mana1-3)Manb1-4GlcNAcb1-4GlcNAcb-Sp25	22	5.47723	24.8965
103	Gala1-3(Fuca1-2)Galb1-4(Fuca1-3)GlcNAcb-Sp0	8.75	5.31507	60.7437															103	18	GlcN(Gc)b-Sp8	21.75	2.5	11.4943
104	Gala1-3(Fuca1-2)Galb1-4(Fuca1-3)GlcNAcb-Sp8	6.75	2.36291	35.006															104	249	Neu5Aca2-3Galb1-4(Fuca1-3)GlcNAcb1-3Galb1-4(Fuca1-3)GlcNAcb1-3Galb1-4(Fuca1-3)GlcNAcb-Sp0	21.75	4.57347	21.0275
105	Gala1-3(Fuca1-2)Galb1-4GlcNAc-Sp0	10.75	1.25831	11.7052															105	39	(6S)(4S)Galb1-4GlcNAcb-Sp0	21.5	1.29099	6.00463
106	Gala1-3(Fuca1-2)Galb1-4Glcb-Sp0	5	0.816497	16.3299															106	16	GlcNAcb-Sp0	21.25	3.59398	16.9128
107	Gala1-3(Fuca1-2)Galb-Sp8	4.75	4.99166	105.088															107	364	GalNAca1-3(Fuca1-2)Galb1-4GlcNAcb1-2Mana1-6(GalNAca1-3(Fuca1-2)Galb1-4GlcNAcb1-2Mana1-3)Manb1-4GlcNAcb1-4GlcNAcb-Sp20	21	1.82574	8.69401
108	Gala1-3(Fuca1-2)Galb-Sp18	2.75	0.957427	34.8155															108	42	(6S)Galb1-4Glcb-Sp0	20.75	4.34933	20.9606
109	Gala1-4(Gala1-3)Galb1-4GlcNAcb-Sp8	20	0.816497	4.08248															109	197	Glca1-6Glca1-6Glcb-Sp8	20.75	4.11299	19.8216
110	Gala1-3GalNAca-Sp8	13	1.41421	10.8786															110	203	GlcAb1-3Galb-Sp8	20.75	3.59398	17.3204
111	Gala1-3GalNAca-Sp16	13.25	1.5	11.3208															111	411	GalNAca1-3(Fuca1-2)Galb1-4(Fuca1-3)GlcNAcb1-3GalNAc-Sp14	20.75	2.06155	9.93519
112	Gala1-3GalNAcb-Sp8	15	1.41421	9.42809															112	556	(3S)GlcAb1-3Galb1-4GlcNAcb1-2Mana-Sp0	20.75	2.5	12.0482
113	Gala1-3Galb1-4(Fuca1-3)GlcNAcb-Sp8	13.75	3.86221	28.0888															113	15	GalNAcb-Sp8	20.5	2.38048	11.6121
114	Gala1-3Galb1-3GlcNAcb-Sp0	15	2.16025	14.4016															114	95	GalNAcb1-3(Fuca1-2)Galb-Sp8	20.5	1.73205	8.44903
115	Gala1-3Galb1-4GlcNAcb-Sp8	11.75	4.03113	34.3075															115	446	GalNAcb1-4Galb1-4Glcb-Sp0	20.25	4.19325	20.7074
116	Gala1-3Galb1-4Glcb-Sp0	13.25	7.58837	57.2707															116	43	(6S)Galb1-4Glcb-Sp8	20	2.94392	14.7196
117	Gala1-3Galb1-4Glc-Sp10	117.75	14.5917	12.3921															117	47	(6S)GlcNAcb-Sp8	20	1.41421	7.07107
118	Gala1-3Galb-Sp8	15.25	4.92443	32.2913															118	109	Gala1-4(Gala1-3)Galb1-4GlcNAcb-Sp8	20	0.816497	4.08248
119	Gala1-4(Fuca1-2)Galb1-4GlcNAcb-Sp8	4.25	0.957427	22.5277															119	204	GlcAb1-6Galb-Sp8	20	3.55903	17.7951
120	Gala1-4Galb1-4GlcNAcb-Sp0	6.25	0.5	8															120	268	Neu5Aca2-6Galb1-4Glcb-Sp0	20	4.24264	21.2132
121	Gala1-4Galb1-4GlcNAcb-Sp8	4.5	1	22.2222															121	476	Mana1-6(Mana1-3)Manb1-4GlcNAcb1-4(Fuca1-6)GlcNAcb-Sp19	20	1.41421	7.07107
122	Gala1-4Galb1-4Glcb-Sp0	6.75	1.25831	18.6416															122	573	GlcNAcb1-3Galb1-4GlcNAcb1-3Galb1-4GlcNAcb1-3GalNAca-Sp14	20	6.97615	34.8807
123	Gala1-4GlcNAcb-Sp8	14	2	14.2857															123	135	Neu5Aca2-6(Galb1-3)GalNAca-Sp8	19.75	0.5	2.53165
124	Gala1-6Glcb-Sp8	12.25	14.7281	120.229															124	187	GlcNAcb1-6(GlcNAcb1-4)GalNAca-Sp8	19.75	1.70783	8.64722
125	Galb1-2Galb-Sp8	9.75	0.957427	9.81977															125	318	Neu5Gcb2-6Galb1-4GlcNAc-Sp8	19.75	2.87228	14.5432
126	Galb1-3(Fuca1-4)GlcNAcb1-3Galb1-4(Fuca1-3)GlcNAcb-Sp0	6.75	1.89297	28.044															126	178	GlcNAcb1-6(GlcNAcb1-3)Galb1-4GlcNAcb-Sp8	19.5	3.51188	18.0097
127	Galb1-3GlcNAcb1-3Galb1-4(Fuca1-3)GlcNAcb-Sp0	5	2.58199	51.6398															127	226	GalNAcb1-4(Neu5Aca2-8Neu5Aca2-3)Galb1-4Glcb-Sp0	19.5	1.29099	6.62048
128	Galb1-3(Fuca1-4)GlcNAc-Sp0	13	2.44949	18.8422															128	519	Gala1-3Galb1-3GlcNAcb1-2Mana-Sp0	19.5	3.31662	17.0083
129	Galb1-3(Fuca1-4)GlcNAc-Sp8	5	0.816497	16.3299															129	554	Galb1-3GlcNAcb1-6(Galb1-3)GalNAc-Sp14	19.5	2.64575	13.568
130	Fuca1-4(Galb1-3)GlcNAcb-Sp8	11.75	2.06155	17.5451															130	157	Galb1-4GalNAca1-3(Fuca1-2)Galb1-4GlcNAcb-Sp8	19.25	2.98608	15.5121
131	Galb1-4GlcNAcb1-6GalNAca-Sp8	4.5	4.12311	91.6246															131	170	Galb1-4GlcNAcb-Sp23	19.25	5.56028	28.8845
132	Galb1-4GlcNAcb1-6GalNAc-Sp14	63.25	38.3178	60.5814															132	69	Fuca1-2Galb1-4(Fuca1-3)GlcNAcb1-3Galb1-4(Fuca1-3)GlcNAcb-Sp0	19	3.4641	18.2321
133	GlcNAcb1-6(Galb1-3)GalNAca-Sp8	14.25	1.70783	11.9847															133	89	GalNAca1-3(Fuca1-2)Galb-Sp8	19	3.3665	17.7184
134	GlcNAcb1-6(Galb1-3)GalNAca-Sp14	13.75	0.5	3.63636															134	341	Neu5Aca2-6Galb1-4GlcNAcb1-2Mana1-6Manb1-4GlcNAcb1-4GlcNAc-Sp12	19	2.44949	12.8921
135	Neu5Aca2-6(Galb1-3)GalNAca-Sp8	19.75	0.5	2.53165															135	333	GlcNAca1-4Galb1-4GlcNAcb-Sp0	18.75	3.77492	20.1329
136	Neu5Aca2-6(Galb1-3)GalNAca-Sp14	11	4.24264	38.5695															136	435	GalNAcb1-6GalNAcb-Sp8	18.75	14.3149	76.3462
137	Neu5Acb2-6(Galb1-3)GalNAca-Sp8	18.5	1.29099	6.97835															137	137	Neu5Acb2-6(Galb1-3)GalNAca-Sp8	18.5	1.29099	6.97835
138	Neu5Aca2-6(Galb1-3)GlcNAcb1-4Galb1-4Glcb-Sp10	54	4.24264	7.85674															138	275	Neu5Acb2-6Galb1-4GlcNAcb-Sp8	18.5	1	5.40541
139	Galb1-3GalNAca-Sp8	16.75	2.87228	17.1479															139	504	(6S)GalNAcb1-4GlcNAc-Sp8	18.5	1.91485	10.3506
140	Galb1-3GalNAca-Sp14	13	2.58199	19.8615															140	289	Galb1-4GlcNAcb1-3Galb1-3GlcNAcb-Sp0	18.25	3.77492	20.6845
141	Galb1-3GalNAca-Sp16	25.25	6.55108	25.9449															141	498	GalNAca1-3(Fuca1-2)Galb1-3GlcNAcb1-6GalNAca-Sp14	18.25	4.42531	24.2483
142	Galb1-3GalNAcb-Sp8	4.5	2.38048	52.8995															142	71	Fuca1-2Galb1-4(Fuca1-3)GlcNAcb-Sp0	18	1.1547	6.415
143	Galb1-3GalNAcb1-3Gala1-4Galb1-4Glcb-Sp0	7	1.41421	20.2031															143	296	Galb1-3Galb1-4GlcNAcb-Sp8	18	0.816497	4.53609
144	Galb1-3GalNAcb1-4(Neu5Aca2-3)Galb1-4Glcb-Sp0	4.75	2.21736	46.6812															144	385	Galb1-3GlcNAcb1-3GalNAca-Sp14	18	2	11.1111
145	Galb1-3GalNAcb1-4Galb1-4Glcb-Sp8	8.5	1	11.7647															145	538	Galb1-3GlcNAcb1-3Galb1-4GlcNAcb1-2Mana1-6(Galb1-3GlcNAcb1-3Galb1-4GlcNAcb1-2Mana1-3)Manb1-4GlcNAcb1-4GlcNAc-Sp25	18	0.816497	4.53609
146	Galb1-3Galb-Sp8	14.5	5.44671	37.5635															146	330	GalNAca1-3(Fuca1-2)Galb1-4GlcNAcb1-3Galb1-4GlcNAcb1-3Galb1-4GlcNAcb-Sp0	17.75	8.99537	50.6781
147	Galb1-3GlcNAcb1-3Galb1-4GlcNAcb-Sp0	0.75	0.5	66.6667															147	460	Gala1-3(Fuca1-2)Galb1-3GalNAca-Sp8	17.75	6.65207	37.4764
148	Galb1-3GlcNAcb1-3Galb1-4Glcb-Sp10	12.75	2.98608	23.4202															148	478	Neu5Aca2-3Galb1-3GlcNAcb1-2Mana1-6(GlcNAcb1-4)(Neu5Aca2-3Galb1-3GlcNAcb1-2Mana1-3)Manb1-4GlcNAcb1-4GlcNAc-Sp21	17.75	1.89297	10.6646
149	Galb1-3GlcNAcb-Sp0	10.25	0.957427	9.34075															149	48	Neu5Aca2-3Galb1-4(Fuca1-3)GlcNAcb-Sp0	17.5	3.10913	17.7664
150	Galb1-3GlcNAcb-Sp8	5	0.816497	16.3299															150	91	GalNAca1-3GalNAcb-Sp8	17.5	1	5.71429
151	Galb1-4(Fuca1-3)GlcNAcb-Sp0	8.5	3.69685	43.4923															151	378	Galb1-4GlcNAcb1-6(Fuca1-4(Fuca1-2Galb1-3)GlcNAcb1-3)Galb1-4Glc-Sp21	17.5	3.10913	17.7664
152	Galb1-4(Fuca1-3)GlcNAcb-Sp8	3.5	1	28.5714															152	481	Gala1-3Galb1-3GlcNAcb1-6GalNAca-Sp14	17.5	4.20317	24.0181
153	Galb1-4(Fuca1-3)GlcNAcb1-3Galb1-4(Fuca1-3)GlcNAcb-Sp0	6	3.55903	59.3171															153	521	Neu5Aca2-3Galb1-3GalNAcb1-4Galb1-4Glcb-Sp0	17.5	1.73205	9.89743
154	Galb1-4(Fuca1-3)GlcNAcb1-3Galb1-4(Fuca1-3)GlcNAcb1-3Galb1-4(Fuca1-3)GlcNAcb-Sp0	8.5	2.38048	28.0056															154	555	(3S)GlcAb1-3Galb1-4GlcNAcb1-3Galb1-4Glc-Sp0	17.5	7.93725	45.3557
155	Galb1-4(6S)Glcb-Sp0	34.5	7.14143	20.6998															155	67	Fuca1-2Galb1-3GlcNAcb-Sp0	17.25	1.70783	9.90044
156	Galb1-4(6S)Glcb-Sp8	25.75	10.0789	39.1412															156	228	GalNAcb1-4(Neu5Aca2-3)Galb1-4GlcNAcb-Sp0	17.25	2.5	14.4928
157	Galb1-4GalNAca1-3(Fuca1-2)Galb1-4GlcNAcb-Sp8	19.25	2.98608	15.5121															157	362	Galb1-4(Fuca1-3)GlcNAcb1-6(Fuca1-2Galb1-4GlcNAcb1-3)Galb1-4Glc-Sp21	17.25	2.87228	16.6509
158	Galb1-4GalNAcb1-3(Fuca1-2)Galb1-4GlcNAcb-Sp8	54	4.24264	7.85674															158	402	Gala1-3(Fuca1-2)Galb1-4(Fuca1-3)Glcb-Sp21	17.25	1.25831	7.29453
159	Galb1-4GlcNAcb1-3GalNAca-Sp8	12.25	2.21736	18.1009															159	410	Gala1-3(Fuca1-2)Galb1-4(Fuca1-3)GlcNAcb1-3GalNAc-Sp14	17.25	4.272	24.7652
160	Galb1-4GlcNAcb1-3GalNAc-Sp14	15.5	2.64575	17.0694															160	41	(6P)Mana-Sp8	17	4.69042	27.5907
161	Galb1-4GlcNAcb1-3Galb1-4(Fuca1-3)GlcNAcb1-3Galb1-4(Fuca1-3)GlcNAcb-Sp0	7.5	3	40															161	93	GalNAca1-4(Fuca1-2)Galb1-4GlcNAcb-Sp8	17	2.16025	12.7073
162	Galb1-4GlcNAcb1-3Galb1-4GlcNAcb1-3Galb1-4GlcNAcb-Sp0	12.25	1.25831	10.2719															162	272	Neu5Aca2-8Neu5Aca2-3Galb1-4Glcb-Sp0	17	1.41421	8.3189
163	Galb1-4GlcNAcb1-3Galb1-4GlcNAcb-Sp0	11.75	1.70783	14.5347															163	273	Galb1-3(Fuca1-4)GlcNAcb1-3Galb1-3(Fuca1-4)GlcNAcb-Sp0	17	2.94392	17.3172
164	Galb1-4GlcNAcb1-3Galb1-4Glcb-Sp0	12.25	2.21736	18.1009															164	501	Galb1-3GlcNAca1-3Galb1-4GlcNAcb-Sp8	17	2.3094	13.5847
165	Galb1-4GlcNAcb1-3Galb1-4Glcb-Sp8	11.5	9.60902	83.5567															165	139	Galb1-3GalNAca-Sp8	16.75	2.87228	17.1479
166	Galb1-4GlcNAcb1-6(Galb1-3)GalNAca-Sp8	6.5	0.57735	8.88231															166	202	GlcAb-Sp8	16.75	1.25831	7.51227
167	Galb1-4GlcNAcb1-6(Galb1-3)GalNAc-Sp14	6.25	0.5	8															167	245	Fuca1-2(6S)Galb1-4Glcb-Sp0	16.75	1.70783	10.196
168	Galb1-4GlcNAcb-Sp0	9.5	0.57735	6.07737															168	379	Galb1-4(Fuca1-3)GlcNAcb1-6(Fuca1-4(Fuca1-2Galb1-3)GlcNAcb1-3)Galb1-4Glc-Sp21	16.75	3.59398	21.4566
169	Galb1-4GlcNAcb-Sp8	8.5	1.29099	15.1882															169	458	Neu5Aca2-6Galb1-4GlcNAcb1-6(Neu5Aca2-6Galb1-4GlcNAcb1-2)Mana1-6(GlcNAcb1-4)(Neu5Aca2-6Galb1-4GlcNAcb1-2Mana1-3)Manb1-4GlcNAcb1-4GlcNAcb-Sp21	16.75	3.20156	19.1138
170	Galb1-4GlcNAcb-Sp23	19.25	5.56028	28.8845															170	543	Neu5Gca2-8Neu5Gca2-6Galb1-4GlcNAc-Sp0	16.75	0.957427	5.71598
171	Galb1-4Glcb-Sp0	5	0	0															171	20	Galb1-4GlcNAcb1-6(Galb1-4GlcNAcb1-3)GalNAc-Sp14	16.5	1	6.06061
172	Galb1-4Glcb-Sp8	12	2.16025	18.0021															172	297	Neu5Aca2-6Galb1-4GlcNAcb1-2Mana1-6(Galb1-4GlcNAcb1-2Mana1-3)Manb1-4GlcNAcb1-4GlcNAcb-Sp12	16.5	1	6.06061
173	GlcNAca1-3Galb1-4GlcNAcb-Sp8	4	0.816497	20.4124															173	335	GlcNAca1-4Galb1-4GlcNAcb1-3Galb1-4Glcb-Sp0	16.5	1.91485	11.6052
174	GlcNAca1-6Galb1-4GlcNAcb-Sp8	9	2.16025	24.0027															174	348	Galb1-3GlcNAcb1-2Mana1-6(Galb1-3GlcNAcb1-2Mana1-3)Manb1-4GlcNAcb1-4(Fuca1-6)GlcNAcb-Sp22	16.5	6.45497	39.121
175	GlcNAcb1-2Galb1-3GalNAca-Sp8	2.5	1.29099	51.6398															175	527	GlcNAcb1-3Galb1-4GlcNAcb1-6(GlcNAcb1-3)Galb1-4GlcNAc-Sp0	16.5	3.51188	21.2841
176	GlcNAcb1-6(GlcNAcb1-3)GalNAca-Sp8	7.25	0.957427	13.2059															176	325	Neu5Aca2-3Galb1-3(Fuca1-4)GlcNAcb1-3Galb1-3(Fuca1-4)GlcNAcb-Sp0	16.25	3.59398	22.1168
177	GlcNAcb1-6(GlcNAcb1-3)GalNAca-Sp14	6.5	5.91608	91.0166															177	450	GalNAca1-3(Fuca1-2)Galb1-3GlcNAcb1-2Mana1-6(GalNAca1-3(Fuca1-2)Galb1-3GlcNAcb1-2Mana1-3)Manb1-4GlcNAcb1-4(Fuca1-6)GlcNAcb-Sp22	16.25	2.36291	14.541
178	GlcNAcb1-6(GlcNAcb1-3)Galb1-4GlcNAcb-Sp8	19.5	3.51188	18.0097															178	559	Neu5Aca2-8Neu5Aca2-3Galb1-3GalNAcb1-4(Neu5Aca2-3)Galb1-4Glc-Sp21	16.25	3.30404	20.3325
179	GlcNAcb1-3GalNAca-Sp8	13.5	4.04145	29.9367															179	560	Galb1-4GlcNAcb1-3Galb1-4GlcNAcb1-2Mana1-6(Galb1-4GlcNAcb1-3Galb1-4GlcNAcb1-2Mana1-3)Manb1-4GlcNAcb1-4(Fuca1-6)GlcNAcb-Sp24	16.25	6.60177	40.6263
180	GlcNAcb1-3GalNAca-Sp14	14.75	3.77492	25.5927															180	75	Fuca1-2Galb1-4GlcNAcb-Sp0	16	4.54606	28.4129
181	GlcNAcb1-3Galb-Sp8	12.75	0.957427	7.50923															181	85	GalNAca1-3(Fuca1-2)Galb1-4GlcNAcb-Sp0	16	4.08248	25.5155
182	GlcNAcb1-3Galb1-4GlcNAcb-Sp0	11.5	4.12311	35.8531															182	88	GlcNAcb1-3Galb1-3GalNAca-Sp8	16	0.816497	5.1031
183	GlcNAcb1-3Galb1-4GlcNAcb-Sp8	13.75	4.99166	36.303															183	100	Gala1-2Galb-Sp8	16	1.41421	8.83883
184	GlcNAcb1-3Galb1-4GlcNAcb1-3Galb1-4GlcNAcb-Sp0	10.75	4.42531	41.1656															184	221	Neu5Aca2-3Galb1-3GalNAca-Sp8	16	1.82574	11.4109
185	GlcNAcb1-3Galb1-4Glcb-Sp0	15	3.3665	22.4433															185	224	GalNAcb1-4(Neu5Aca2-8Neu5Aca2-8Neu5Aca2-3)Galb1-4Glcb-Sp0	16	2.82843	17.6777
186	GlcNAcb1-4-MDPLys	15.25	0.957427	6.27821															186	472	Neu5Aca2-6Galb1-4GlcNAcb1-6GalNAca-Sp14	16	2.44949	15.3093
187	GlcNAcb1-6(GlcNAcb1-4)GalNAca-Sp8	19.75	1.70783	8.64722															187	63	Fuca1-2Galb1-3GalNAcb1-4(Neu5Aca2-3)Galb1-4Glcb-Sp0	15.5	2.08167	13.4301
188	GlcNAcb1-4Galb1-4GlcNAcb-Sp8	4.25	0.5	11.7647															188	160	Galb1-4GlcNAcb1-3GalNAc-Sp14	15.5	2.64575	17.0694
189	GlcNAcb1-4GlcNAcb1-4GlcNAcb1-4GlcNAcb1-4GlcNAcb1-4GlcNAcb1-Sp8	7.75	1.5	19.3548															189	380	Galb1-3GlcNAcb1-3Galb1-4(Fuca1-3)GlcNAcb1-6(Galb1-3GlcNAcb1-3)Galb1-4Glc-Sp21	15.5	0.57735	3.72484
190	GlcNAcb1-4GlcNAcb1-4GlcNAcb1-4GlcNAcb1-4GlcNAcb1-Sp8	4.5	1	22.2222															190	426	GlcNAcb1-6(GlcNAcb1-2)Mana1-6(GlcNAcb1-4)(GlcNAcb1-2Mana1-3)Manb1-4GlcNAcb1-4GlcNAc-Sp21	15.5	5.19615	33.5236
191	GlcNAcb1-4GlcNAcb1-4GlcNAcb-Sp8	10.25	1.25831	12.2762															191	428	Galb1-4GlcNAcb1-2Mana1-6(GlcNAcb1-4)(Galb1-4GlcNAcb1-2Mana1-3)Manb1-4GlcNAcb1-4GlcNAc-Sp21	15.5	2.51661	16.2362
192	GlcNAcb1-6GalNAca-Sp8	3	1.63299	54.4331															192	499	GlcNAcb1-6(GlcNAcb1-2)Mana1-6(GlcNAcb1-4)(GlcNAcb1-4(GlcNAcb1-2)Mana1-3)Manb1-4GlcNAcb1-4(Fuca1-6)GlcNAc-Sp21	15.5	1	6.45161
193	GlcNAcb1-6GalNAca-Sp14	6.25	0.957427	15.3188															193	118	Gala1-3Galb-Sp8	15.25	4.92443	32.2913
194	GlcNAcb1-6Galb1-4GlcNAcb-Sp8	6.25	0.957427	15.3188															194	186	GlcNAcb1-4-MDPLys	15.25	0.957427	6.27821
195	Glca1-4Glcb-Sp8	12.25	3.20156	26.1352															195	222	Neu5Aca2-3Galb1-3GalNAca-Sp14	15.25	3.77492	24.7536
196	Glca1-4Glca-Sp8	8.75	1.25831	14.3806															196	490	Gala1-3(Fuca1-2)Galb1-4GlcNAcb1-6GalNAca-Sp14	15.25	2.98608	19.5808
197	Glca1-6Glca1-6Glcb-Sp8	20.75	4.11299	19.8216															197	86	GalNAca1-3(Fuca1-2)Galb1-4GlcNAcb-Sp8	15	2.94392	19.6261
198	Glcb1-4Glcb-Sp8	10.25	4.5	43.9024															198	112	Gala1-3GalNAcb-Sp8	15	1.41421	9.42809
199	Glcb1-6Glcb-Sp8	25.5	5.44671	21.3597															199	114	Gala1-3Galb1-3GlcNAcb-Sp0	15	2.16025	14.4016
200	G-ol-Sp8	23	4.89898	21.2999															200	185	GlcNAcb1-3Galb1-4Glcb-Sp0	15	3.3665	22.4433
201	GlcAa-Sp8	28	7.07107	25.2538															201	244	Neu5Aca2-3Galb1-3GlcNAcb1-3Galb1-4GlcNAcb-Sp0	15	2.16025	14.4016
202	GlcAb-Sp8	16.75	1.25831	7.51227															202	73	Fuca1-2Galb1-4GlcNAcb1-3Galb1-4GlcNAcb-Sp0	14.75	2.98608	20.2446
203	GlcAb1-3Galb-Sp8	20.75	3.59398	17.3204															203	180	GlcNAcb1-3GalNAca-Sp14	14.75	3.77492	25.5927
204	GlcAb1-6Galb-Sp8	20	3.55903	17.7951															204	209	Mana1-2Mana1-3Mana-Sp9	14.75	1.25831	8.53089
205	KDNa2-3Galb1-3GlcNAcb-Sp0	22	1.41421	6.42824															205	401	GalNAcb1-3Gala1-6Galb1-4Glcb-Sp8	14.75	1.25831	8.53089
206	KDNa2-3Galb1-4GlcNAcb-Sp0	10.25	2.21736	21.6327															206	467	GlcNAcb1-6(GlcNAcb1-2)Mana1-6(GlcNAcb1-2Mana1-3)Manb1-4GlcNAcb1-4(Fuca1-6)GlcNAcb-Sp24	14.75	3.30404	22.4003
207	Mana1-2Mana1-2Mana1-3Mana-Sp9	40	4.39697	10.9924															207	480	Galb1-3GlcNAcb1-6GalNAca-Sp14	14.75	6.44851	43.7187
208	Mana1-2Mana1-6(Mana1-2Mana1-3)Mana-Sp9	13	3.3665	25.8962															208	495	GalNAcb1-4(Fuca1-3)(6S)GlcNAcb-Sp8	14.75	2.36291	16.0197
209	Mana1-2Mana1-3Mana-Sp9	14.75	1.25831	8.53089															209	146	Galb1-3Galb-Sp8	14.5	5.44671	37.5635
210	Mana1-2Mana1-6(Mana1-2Mana1-3)Mana1-6(Mana1-2Mana1-2Mana1-3)Manb1-4GlcNAcb1-4GlcNAcb-Sp12	11.5	1.73205	15.0613															210	227	Neu5Aca2-8Neu5Aca2-8Neu5Aca-Sp8	14.5	1.91485	13.2059
211	Mana1-6(Mana1-3)Mana-Sp9	4.5	1.73205	38.49															211	294	(6P)Glcb-Sp10	14.5	2.08167	14.3563
212	Mana1-2Mana1-2Mana1-6(Mana1-3)Mana-Sp9	4.25	2.06155	48.5071															212	317	Neu5Aca2-8Neu5Aca2-8Neu5Acb-Sp8	14.5	3.10913	21.4423
213	Mana1-6(Mana1-3)Mana1-6(Mana1-2Mana1-3)Manb1-4GlcNAcb1-4GlcNAcb-Sp12	4.5	1.29099	28.6888															213	334	GlcNAca1-4Galb1-3GlcNAcb-Sp0	14.5	4.04145	27.8721
214	Mana1-6(Mana1-3)Mana1-6(Mana1-3)Manb1-4GlcNAcb1-4GlcNAcb-Sp12	7.25	1.70783	23.5562															214	425	GlcNAcb1-2Mana1-6(GlcNAcb1-4)(GlcNAcb1-4(GlcNAcb1-2)Mana1-3)Manb1-4GlcNAcb1-4GlcNAc-Sp21	14.5	3.78594	26.1099
215	Manb1-4GlcNAcb-Sp0	5	1.63299	32.6599															215	133	GlcNAcb1-6(Galb1-3)GalNAca-Sp8	14.25	1.70783	11.9847
216	Neu5Aca2-3Galb1-4GlcNAcb1-3Galb1-4(Fuca1-3)GlcNAcb-Sp0	7	4.08248	58.3212															216	449	Neu5Aca2-6Galb1-4GlcNAcb1-6(Fuca1-2Galb1-3GlcNAcb1-3)Galb1-4Glc-Sp21	14.25	4.57347	32.0946
217	(3S)Galb1-4(Fuca1-3)(6S)GlcNAcb-Sp8	231.25	9.21502	3.98488															217	4	GalNAca-Sp8	14	4.24264	30.3046
218	Fuca1-2(6S)Galb1-4GlcNAcb-Sp0	24.5	2.88675	11.7827															218	62	Fuca1-2Galb1-3GalNAca-Sp14	14	1.41421	10.1015
219	Fuca1-2Galb1-4(6S)GlcNAcb-Sp8	7.25	1.5	20.6897															219	123	Gala1-4GlcNAcb-Sp8	14	2	14.2857
220	Fuca1-2(6S)Galb1-4(6S)Glcb-Sp0	23	3.16228	13.749															220	101	Gala1-3(Fuca1-2)Galb1-3GlcNAcb-Sp0	13.75	3.86221	28.0888
221	Neu5Aca2-3Galb1-3GalNAca-Sp8	16	1.82574	11.4109															221	113	Gala1-3Galb1-4(Fuca1-3)GlcNAcb-Sp8	13.75	3.86221	28.0888
222	Neu5Aca2-3Galb1-3GalNAca-Sp14	15.25	3.77492	24.7536															222	134	GlcNAcb1-6(Galb1-3)GalNAca-Sp14	13.75	0.5	3.63636
223	GalNAcb1-4(Neu5Aca2-8Neu5Aca2-8Neu5Aca2-8Neu5Aca2-3)Galb1-4Glcb-Sp0	8	4.69042	58.6302															223	183	GlcNAcb1-3Galb1-4GlcNAcb-Sp8	13.75	4.99166	36.303
224	GalNAcb1-4(Neu5Aca2-8Neu5Aca2-8Neu5Aca2-3)Galb1-4Glcb-Sp0	16	2.82843	17.6777															224	225	Neu5Aca2-8Neu5Aca2-8Neu5Aca2-3Galb1-4Glcb-Sp0	13.75	2.5	18.1818
225	Neu5Aca2-8Neu5Aca2-8Neu5Aca2-3Galb1-4Glcb-Sp0	13.75	2.5	18.1818															225	540	Neu5Aca2-8Neu5Gca2-3Galb1-4GlcNAc-Sp0	13.75	4.99166	36.303
226	GalNAcb1-4(Neu5Aca2-8Neu5Aca2-3)Galb1-4Glcb-Sp0	19.5	1.29099	6.62048															226	541	Neu5Gca2-8Neu5Aca2-3Galb1-4GlcNAc-Sp0	13.75	1.25831	9.15131
227	Neu5Aca2-8Neu5Aca2-8Neu5Aca-Sp8	14.5	1.91485	13.2059															227	52	GlcNAcb1-2Mana1-6(GlcNAcb1-2Mana1-3)Manb1-4GlcNAcb1-4GlcNAcb-Sp12	13.5	3.10913	23.0306
228	GalNAcb1-4(Neu5Aca2-3)Galb1-4GlcNAcb-Sp0	17.25	2.5	14.4928															228	60	Fuca1-2Galb1-3(Fuca1-4)GlcNAcb-Sp8	13.5	1.73205	12.83
229	GalNAcb1-4(Neu5Aca2-3)Galb1-4GlcNAcb-Sp8	13	2.94392	22.6455															229	179	GlcNAcb1-3GalNAca-Sp8	13.5	4.04145	29.9367
230	GalNAcb1-4(Neu5Aca2-3)Galb1-4Glcb-Sp0	11.5	1.91485	16.6509															230	314	Neu5Aca2-6Galb1-4GlcNAcb1-2Mana1-6(Neu5Aca2-3Galb1-4GlcNAcb1-2Mana1-3)Manb1-4GlcNAcb1-4GlcNAcb-Sp12	13.5	2.38048	17.6332
231	Neu5Aca2-3Galb1-3GalNAcb1-4(Neu5Aca2-3)Galb1-4Glcb-Sp0	2.75	0.5	18.1818															231	358	Galb1-4GlcNAcb1-2Mana1-6(Mana1-3)Manb1-4GlcNAcb1-4GlcNAcb-Sp12	13.5	3.69685	27.384
232	Neu5Aca2-6(Neu5Aca2-3)GalNAca-Sp8	5.25	1.25831	23.9677															232	365	Gala1-3(Fuca1-2)Galb1-4GlcNAcb1-2Mana1-6(Gala1-3(Fuca1-2)Galb1-4GlcNAcb1-2Mana1-3)Manb1-4GlcNAcb1-4GlcNAcb-Sp20	13.5	3.51188	26.014
233	Neu5Aca2-3GalNAca-Sp8	2.25	0.5	22.2222															233	408	GalNAca1-3GalNAcb1-3Gala1-4Galb1-4Glcb-Sp0	13.5	2.08167	15.4197
234	Neu5Aca2-3GalNAcb1-4GlcNAcb-Sp0	8.5	1.91485	22.5277															234	507	(3S)GalNAcb1-4GlcNAc-Sp8	13.5	1.73205	12.83
235	Neu5Aca2-3Galb1-3(6S)GlcNAc-Sp8	4.25	0.5	11.7647															235	87	GalNAca1-3(Fuca1-2)Galb1-4Glcb-Sp0	13.25	2.36291	17.8333
236	Neu5Aca2-3Galb1-3(Fuca1-4)GlcNAcb-Sp8	11	2.44949	22.2681															236	111	Gala1-3GalNAca-Sp16	13.25	1.5	11.3208
237	Neu5Aca2-3Galb1-3(Fuca1-4)GlcNAcb1-3Galb1-4(Fuca1-3)GlcNAcb-Sp0	6.5	1.29099	19.8615															237	116	Gala1-3Galb1-4Glcb-Sp0	13.25	7.58837	57.2707
238	Neu5Aca2-3Galb1-4(Neu5Aca2-3Galb1-3)GlcNAcb-Sp8	8.25	0.957427	11.6052															238	252	Neu5Aca2-3Galb1-4(Fuca1-3)GlcNAcb1-3Galb-Sp8	13.25	2.98608	22.5364
239	Neu5Aca2-3Galb1-3(6S)GalNAca-Sp8	11.75	2.06155	17.5451															239	262	Neu5Aca2-6GalNAcb1-4GlcNAcb-Sp0	13.25	2.98608	22.5364
240	Neu5Aca2-6(Neu5Aca2-3Galb1-3)GalNAca-Sp8	7.75	0.957427	12.3539															240	367	GalNAca1-3(Fuca1-2)Galb1-3GlcNAcb1-2Mana1-6(GalNAca1-3(Fuca1-2)Galb1-3GlcNAcb1-2Mana1-3)Manb1-4GlcNAcb1-4GlcNAcb-Sp20	13.25	1.89297	14.2866
241	Neu5Aca2-6(Neu5Aca2-3Galb1-3)GalNAca-Sp14	8.75	3.68556	42.1207															241	406	Gala1-3(Fuca1-2)Galb1-4GlcNAcb1-3GalNAca-Sp14	13.25	1.89297	14.2866
242	Neu5Aca2-3Galb-Sp8	12.5	1.29099	10.328															242	520	GalNAcb1-4GlcNAcb1-2Mana-Sp0	13.25	1.70783	12.8892
243	Neu5Aca2-3Galb1-3GalNAcb1-3Gala1-4Galb1-4Glcb-Sp0	12.75	1.5	11.7647															243	526	Neu5Aca2-3Galb1-4(Fuca1-3)GlcNAcb1-2Mana-Sp0	13.25	3.5	26.4151
244	Neu5Aca2-3Galb1-3GlcNAcb1-3Galb1-4GlcNAcb-Sp0	15	2.16025	14.4016															244	539	Neu5Gca2-8Neu5Gca2-3Galb1-4GlcNAc-Sp0	13.25	3.20156	24.1627
245	Fuca1-2(6S)Galb1-4Glcb-Sp0	16.75	1.70783	10.196															245	577	Neu5Aca2-6Galb1-4GlcNAcb1-6(Galb1-3)GalNAca-Sp14	13.25	2.21736	16.7348
246	Neu5Aca2-3Galb1-3GlcNAcb-Sp0	22.25	1.89297	8.50773															246	110	Gala1-3GalNAca-Sp8	13	1.41421	10.8786
247	Neu5Aca2-3Galb1-4(6S)GlcNAcb-Sp8	32	13.7356	42.9237															247	128	Galb1-3(Fuca1-4)GlcNAc-Sp0	13	2.44949	18.8422
248	Neu5Aca2-3Galb1-4(Fuca1-3)(6S)GlcNAcb-Sp8	11.75	1.70783	14.5347															248	140	Galb1-3GalNAca-Sp14	13	2.58199	19.8615
249	Neu5Aca2-3Galb1-4(Fuca1-3)GlcNAcb1-3Galb1-4(Fuca1-3)GlcNAcb1-3Galb1-4(Fuca1-3)GlcNAcb-Sp0	21.75	4.57347	21.0275															249	208	Mana1-2Mana1-6(Mana1-2Mana1-3)Mana-Sp9	13	3.3665	25.8962
250	Neu5Aca2-3Galb1-4(Fuca1-3)GlcNAcb-Sp0	13	0.816497	6.28074															250	229	GalNAcb1-4(Neu5Aca2-3)Galb1-4GlcNAcb-Sp8	13	2.94392	22.6455
251	Neu5Aca2-3Galb1-4(Fuca1-3)GlcNAcb-Sp8	11.5	0.57735	5.02044															251	250	Neu5Aca2-3Galb1-4(Fuca1-3)GlcNAcb-Sp0	13	0.816497	6.28074
252	Neu5Aca2-3Galb1-4(Fuca1-3)GlcNAcb1-3Galb-Sp8	13.25	2.98608	22.5364															252	369	Fuca1-4(Fuca1-2Galb1-3)GlcNAcb1-2Mana1-3(Fuca1-4(Fuca1-2Galb1-3)GlcNAcb1-2Mana1-3)Manb1-4GlcNAcb1-4GlcNAcb-Sp19	13	2.94392	22.6455
253	Neu5Aca2-3Galb1-4(Fuca1-3)GlcNAcb1-3Galb1-4GlcNAcb-Sp8	5	0	0															253	387	GalNAca1-3(Fuca1-2)Galb1-3GalNAca1-3(Fuca1-2)Galb1-4GlcNAcb-Sp0	13	6.0553	46.5792
254	Neu5Aca2-3Galb1-4GlcNAcb1-3Galb1-4GlcNAcb1-3Galb1-4GlcNAcb-Sp0	5.75	1.89297	32.9212															254	403	Galb1-4GlcNAcb1-6(Neu5Aca2-6Galb1-3GlcNAcb1-3)Galb1-4Glc-Sp21	13	3.3665	25.8962
255	Neu5Aca2-3Galb1-4GlcNAcb-Sp0	1.5	1	66.6667															255	431	Galb1-4GlcNAcb1-6(Galb1-4GlcNAcb1-2)Mana1-6(GlcNAcb1-4)(Galb1-4GlcNAcb1-4(Galb1-4GlcNAcb1-2)Mana1-3)Manb1-4GlcNAcb1-4GlcNAc-Sp21	13	5.35413	41.1856
256	Neu5Aca2-3Galb1-4GlcNAcb-Sp8	8	1.1547	14.4338															256	487	Gala1-3Galb1-4GlcNAcb1-6GalNAca-Sp14	13	1.41421	10.8786
257	Neu5Aca2-3Galb1-4GlcNAcb1-3Galb1-4GlcNAcb-Sp0	2.75	0.957427	34.8155															257	1	Gala-Sp8	12.75	2.06155	16.169
258	Fuca1-2Galb1-4(6S)Glcb-Sp0	9.25	0.957427	10.3506															258	70	Fuca1-2Galb1-4(Fuca1-3)GlcNAcb1-3Galb1-4(Fuca1-3)GlcNAcb1-3Galb1-4(Fuca1-3)GlcNAcb-Sp0	12.75	1.70783	13.3947
259	Neu5Aca2-3Galb1-4Glcb-Sp0	4.5	1	22.2222															259	148	Galb1-3GlcNAcb1-3Galb1-4Glcb-Sp10	12.75	2.98608	23.4202
260	Neu5Aca2-3Galb1-4Glcb-Sp8	27.25	2.62996	9.65121															260	181	GlcNAcb1-3Galb-Sp8	12.75	0.957427	7.50923
261	Neu5Aca2-6GalNAca-Sp8	7.75	0.957427	12.3539															261	243	Neu5Aca2-3Galb1-3GalNAcb1-3Gala1-4Galb1-4Glcb-Sp0	12.75	1.5	11.7647
262	Neu5Aca2-6GalNAcb1-4GlcNAcb-Sp0	13.25	2.98608	22.5364															262	390	GlcNAcb1-2Mana1-6(Galb1-4GlcNAcb1-2Mana1-3)Manb1-4GlcNAcb1-4GlcNAc-Sp12	12.75	0.5	3.92157
263	Neu5Aca2-6Galb1-4(6S)GlcNAcb-Sp8	5.25	3.30404	62.9341															263	21	GlcNAcb1-6(GlcNAcb1-4)(GlcNAcb1-3)GlcNAc-Sp8	12.5	2.51661	20.1329
264	Neu5Aca2-6Galb1-4GlcNAcb-Sp0	11.75	2.5	21.2766															264	242	Neu5Aca2-3Galb-Sp8	12.5	1.29099	10.328
265	Neu5Aca2-6Galb1-4GlcNAcb-Sp8	12.25	2.06155	16.829															265	416	Gala1-3(Fuca1-2)Galb1-3GlcNAcb1-3GalNAc-Sp14	12.5	4.12311	32.9848
266	Neu5Aca2-6Galb1-4GlcNAcb1-3Galb1-4(Fuca1-3)GlcNAcb1-3Galb1-4(Fuca1-3)GlcNAcb-Sp0	10.25	2.5	24.3902															266	427	GlcNAcb1-6(GlcNAcb1-2)Mana1-6(GlcNAcb1-4)(GlcNAcb1-4(GlcNAcb1-2)Mana1-3)Manb1-4GlcNAcb1-4GlcNAc-Sp21	12.5	1.29099	10.328
267	Neu5Aca2-6Galb1-4GlcNAcb1-3Galb1-4GlcNAcb-Sp0	5.75	4.5	78.2609															267	430	Galb1-4GlcNAcb1-6(Galb1-4GlcNAcb1-2)Mana1-6(GlcNAcb1-4)(Galb1-4GlcNAcb1-2Mana1-3)Manb1-4GlcNAcb1-4GlcNAc-Sp21	12.5	3.10913	24.873
268	Neu5Aca2-6Galb1-4Glcb-Sp0	20	4.24264	21.2132															268	434	Neu5Aca2-3Galb1-4GlcNAcb1-3Galb-Sp8	12.5	1.73205	13.8564
269	Neu5Aca2-6Galb1-4Glcb-Sp8	12	1.41421	11.7851															269	440	Galb1-4(Fuca1-3)GlcNAcb1-6GalNAc-Sp14	12.5	3.51188	28.0951
270	Neu5Aca2-6Galb-Sp8	22.75	4.11299	18.0791															270	454	Neu5Aca2-3Galb1-4GlcNAcb1-6(Neu5Aca2-3Galb1-4GlcNAcb1-2)Mana1-6(GlcNAcb1-4)(Neu5Aca2-3Galb1-4GlcNAcb1-2Mana1-3)Manb1-4GlcNAcb1-4GlcNAcb-Sp21	12.5	4.3589	34.8712
271	Neu5Aca2-8Neu5Aca-Sp8	10.5	1.29099	12.2952															271	124	Gala1-6Glcb-Sp8	12.25	14.7281	120.229
272	Neu5Aca2-8Neu5Aca2-3Galb1-4Glcb-Sp0	17	1.41421	8.3189															272	159	Galb1-4GlcNAcb1-3GalNAca-Sp8	12.25	2.21736	18.1009
273	Galb1-3(Fuca1-4)GlcNAcb1-3Galb1-3(Fuca1-4)GlcNAcb-Sp0	17	2.94392	17.3172															273	162	Galb1-4GlcNAcb1-3Galb1-4GlcNAcb1-3Galb1-4GlcNAcb-Sp0	12.25	1.25831	10.2719
274	Neu5Acb2-6GalNAca-Sp8	22.5	4.20317	18.6808															274	164	Galb1-4GlcNAcb1-3Galb1-4Glcb-Sp0	12.25	2.21736	18.1009
275	Neu5Acb2-6Galb1-4GlcNAcb-Sp8	18.5	1	5.40541															275	195	Glca1-4Glcb-Sp8	12.25	3.20156	26.1352
276	Neu5Gca2-3Galb1-3(Fuca1-4)GlcNAcb-Sp0	3.75	1.89297	50.4792															276	265	Neu5Aca2-6Galb1-4GlcNAcb-Sp8	12.25	2.06155	16.829
277	Neu5Gca2-3Galb1-3GlcNAcb-Sp0	8.25	1.70783	20.7009															277	308	MurNAcb1-4GlcNAcb-Sp10	12.25	2.62996	21.469
278	Neu5Gca2-3Galb1-4(Fuca1-3)GlcNAcb-Sp0	3	1.1547	38.49															278	357	Gala1-3Galb1-4GlcNAcb1-2Mana1-6(Gala1-3Galb1-4GlcNAcb1-2Mana1-3)Manb1-4GlcNAcb1-4GlcNAcb-Sp20	12.25	3.77492	30.8157
279	Neu5Gca2-3Galb1-4GlcNAcb-Sp0	6.75	0.5	7.40741															279	407	GalNAca1-3(Fuca1-2)Galb1-4GlcNAcb1-3GalNAca-Sp14	12.25	0.5	4.08163
280	Neu5Gca2-3Galb1-4Glcb-Sp0	4.75	0.957427	20.1564															280	462	Glca1-6Glca1-6Glca1-6Glcb-Sp10	12.25	3.94757	32.2251
281	Neu5Gca2-6GalNAca-Sp0	6.75	1.70783	25.3011															281	572	Neu5Aca2-6Galb1-4GlcNAcb1-3Galb1-4GlcNAcb1-3GalNAca-Sp14	12.25	0.957427	7.81573
282	Neu5Gca2-6Galb1-4GlcNAcb-Sp0	2.25	0.957427	42.5523															282	575	Neu5Aca2-3Galb1-4GlcNAcb1-3Galb1-4GlcNAcb1-6(Galb1-3)GalNAca-Sp14	12.25	3.30404	26.9717
283	Neu5Gca-Sp8	7	1.41421	20.2031															283	46	Neu5Aca2-3(6S)Galb1-4GlcNAcb-Sp8	12	6.78233	56.5194
284	Neu5Aca2-3Galb1-4GlcNAcb1-6(Galb1-3)GalNAca-Sp14	4	0.816497	20.4124															284	172	Galb1-4Glcb-Sp8	12	2.16025	18.0021
285	Galb1-3GlcNAcb1-3Galb1-3GlcNAcb-Sp0	89.5	3.69685	4.13055															285	269	Neu5Aca2-6Galb1-4Glcb-Sp8	12	1.41421	11.7851
286	Galb1-4(Fuca1-3)(6S)GlcNAcb-Sp0	6	0	0															286	291	Neu5Aca2-3Galb1-4GlcNAcb1-3Galb1-3GlcNAcb-Sp0	12	5.35413	44.6177
287	Galb1-4(Fuca1-3)(6S)Glcb-Sp0	11.5	2.38048	20.6998															287	337	GlcNAca1-4Galb1-4GlcNAcb1-3Galb1-4GlcNAcb-Sp0	12	2.82843	23.5702
288	Galb1-4(Fuca1-3)GlcNAcb1-3Galb1-3(Fuca1-4)GlcNAcb-Sp0	8.75	2.5	28.5714															288	373	GalNAcb1-4GlcNAcb1-2Mana1-6(GalNAcb1-4GlcNAcb1-2Mana1-3)Manb1-4GlcNAcb1-4GlcNAc-Sp12	12	2.94392	24.5327
289	Galb1-4GlcNAcb1-3Galb1-3GlcNAcb-Sp0	18.25	3.77492	20.6845															289	451	Galb1-4GlcNAcb1-6(Galb1-4GlcNAcb1-2)Mana1-6(Galb1-4GlcNAcb1-2Mana1-3)Manb1-4GlcNAcb1-4GlcNAcb-Sp19	12	2.58199	21.5166
290	Neu5Aca2-3Galb1-3GlcNAcb1-3Galb1-3GlcNAcb-Sp0	5.25	2.21736	42.2353															290	92	GalNAca1-3Galb-Sp8	11.75	2.98608	25.4134
291	Neu5Aca2-3Galb1-4GlcNAcb1-3Galb1-3GlcNAcb-Sp0	12	5.35413	44.6177															291	115	Gala1-3Galb1-4GlcNAcb-Sp8	11.75	4.03113	34.3075
292	4S(3S)Galb1-4GlcNAcb-Sp0	23	4.08248	17.7499															292	130	Fuca1-4(Galb1-3)GlcNAcb-Sp8	11.75	2.06155	17.5451
293	(6S)Galb1-4(6S)GlcNAcb-Sp0	654	37.4255	5.72255															293	163	Galb1-4GlcNAcb1-3Galb1-4GlcNAcb-Sp0	11.75	1.70783	14.5347
294	(6P)Glcb-Sp10	14.5	2.08167	14.3563															294	239	Neu5Aca2-3Galb1-3(6S)GalNAca-Sp8	11.75	2.06155	17.5451
295	Neu5Aca2-3Galb1-4(Fuca1-3)GlcNAcb1-6(Galb1-3)GalNAca-Sp14	38.5	2.08167	5.40692															295	248	Neu5Aca2-3Galb1-4(Fuca1-3)(6S)GlcNAcb-Sp8	11.75	1.70783	14.5347
296	Galb1-3Galb1-4GlcNAcb-Sp8	18	0.816497	4.53609															296	264	Neu5Aca2-6Galb1-4GlcNAcb-Sp0	11.75	2.5	21.2766
297	Neu5Aca2-6Galb1-4GlcNAcb1-2Mana1-6(Galb1-4GlcNAcb1-2Mana1-3)Manb1-4GlcNAcb1-4GlcNAcb-Sp12	16.5	1	6.06061															297	457	Neu5Aca2-6Galb1-4GlcNAcb1-4Mana1-6(GlcNAcb1-4)(Neu5Aca2-6Galb1-4GlcNAcb1-4(Neu5Aca2-6Galb1-4GlcNAcb1-2)Mana1-3)Manb1-4GlcNAcb1-4GlcNAcb-Sp21	11.75	4.03113	34.3075
298	Galb1-4GlcNAcb1-6(Galb1-4GlcNAcb1-3)Galb1-4GlcNAc-Sp0	4.25	1.89297	44.5405															298	479	Neu5Aca2-6Galb1-4GlcNAcb1-6(Fuca1-2Galb1-4(Fuca1-3)GlcNAcb1-3)Galb1-4Glc-Sp21	11.75	5.37742	45.7653
299	GlcNAcb1-6(Galb1-4GlcNAcb1-3)Galb1-4GlcNAc-Sp0	2.5	1	40															299	68	Fuca1-2Galb1-3GlcNAcb-Sp8	11.5	4.20317	36.5493
300	Galb1-4GlcNAca1-6Galb1-4GlcNAcb-Sp0	8	3.26599	40.8248															300	94	GalNAcb1-3GalNAca-Sp8	11.5	1.91485	16.6509
301	Galb1-4GlcNAcb1-6Galb1-4GlcNAcb-Sp0	2.25	0.957427	42.5523															301	165	Galb1-4GlcNAcb1-3Galb1-4Glcb-Sp8	11.5	9.60902	83.5567
302	GalNAcb1-3Galb-Sp8	7.75	2.62996	33.9349															302	182	GlcNAcb1-3Galb1-4GlcNAcb-Sp0	11.5	4.12311	35.8531
303	GlcAb1-3GlcNAcb-Sp8	5.75	0.957427	16.6509															303	210	Mana1-2Mana1-6(Mana1-2Mana1-3)Mana1-6(Mana1-2Mana1-2Mana1-3)Manb1-4GlcNAcb1-4GlcNAcb-Sp12	11.5	1.73205	15.0613
304	Neu5Aca2-6Galb1-4GlcNAcb1-2Mana1-6(GlcNAcb1-2Mana1-3)Manb1-4GlcNAcb1-4GlcNAcb-Sp12	8.25	0.5	6.06061															304	230	GalNAcb1-4(Neu5Aca2-3)Galb1-4Glcb-Sp0	11.5	1.91485	16.6509
305	GlcNAcb1-3Man-Sp10	1.75	1.89297	108.17															305	251	Neu5Aca2-3Galb1-4(Fuca1-3)GlcNAcb-Sp8	11.5	0.57735	5.02044
306	GlcNAcb1-4GlcNAcb-Sp10	9	2.70801	30.089															306	287	Galb1-4(Fuca1-3)(6S)Glcb-Sp0	11.5	2.38048	20.6998
307	GlcNAcb1-4GlcNAcb-Sp12	4.25	0.5	11.7647															307	405	Neu5Aca2-3Galb1-3GalNAcb1-4(Neu5Aca2-8Neu5Aca2-3)Galb1-4Glcb-Sp0	11.5	3.31662	28.8402
308	MurNAcb1-4GlcNAcb-Sp10	12.25	2.62996	21.469															308	497	Fuca1-2Galb1-3GlcNAcb1-6(Fuca1-2Galb1-3GlcNAcb1-3)GalNAca-Sp14	11.5	3.31662	28.8402
309	Mana1-6Manb-Sp10	5.25	1.25831	23.9677															309	583	Neu5Aca2-6Galb1-4GlcNAcb1-3Galb1-4GlcNAcb1-2Mana1-6(Neu5Aca2-6Galb1-4GlcNAcb1-3Galb1-4GlcNAcb1-2Mana1-3)Manb1-4GlcNAcb1-4GlcNAcb-Sp12	11.5	1.29099	11.226
310	Mana1-6(Mana1-3)Mana1-6(Mana1-3)Manb-Sp10	7.25	1.5	20.6897															310	136	Neu5Aca2-6(Galb1-3)GalNAca-Sp14	11	4.24264	38.5695
311	Mana1-2Mana1-6(Mana1-3)Mana1-6(Mana1-2Mana1-2Mana1-3)Mana-Sp9	6.5	2.88675	44.4116															311	236	Neu5Aca2-3Galb1-3(Fuca1-4)GlcNAcb-Sp8	11	2.44949	22.2681
312	Mana1-2Mana1-6(Mana1-2Mana1-3)Mana1-6(Mana1-2Mana1-2Mana1-3)Mana-Sp9	10.25	1.25831	12.2762															312	381	Galb1-4GlcNAcb1-6(Galb1-4GlcNAcb1-2)Mana1-6(Galb1-4GlcNAcb1-4(Galb1-4GlcNAcb1-2)Mana1-3)Manb1-4GlcNAcb1-4GlcNAcb-Sp21	11	2.58199	23.4726
313	Neu5Aca2-3Galb1-4GlcNAcb1-6(Neu5Aca2-3Galb1-3)GalNAca-Sp14	8	5.2915	66.1438															313	442	Fuca1-2Galb1-4GlcNAcb1-6(Fuca1-2Galb1-4GlcNAcb1-3)GalNAc-Sp14	11	3.16228	28.748
314	Neu5Aca2-6Galb1-4GlcNAcb1-2Mana1-6(Neu5Aca2-3Galb1-4GlcNAcb1-2Mana1-3)Manb1-4GlcNAcb1-4GlcNAcb-Sp12	13.5	2.38048	17.6332															314	511	GalNAca1-3(Fuca1-2)Galb1-4GlcNAcb1-6GalNAc-Sp14	11	2.94392	26.7629
315	Galb1-4GlcNAcb1-2Mana1-6(Neu5Aca2-6Galb1-4GlcNAcb1-2Mana1-3)Manb1-4GlcNAcb1-4GlcNAcb-Sp12	4.5	3.87298	86.0663															315	551	GlcNAcb1-3Galb1-4GlcNAcb1-3Galb1-4GlcNAcb1-3Galb1-4GlcNAcb1-3Galb1-4GlcNAcb1-2Mana1-6(GlcNAcb1-3Galb1-4GlcNAcb1-3Galb1-4GlcNAcb1-3Galb1-4GlcNAcb1-3Galb1-4GlcNAcb1-2Mana1-3)Manb1-4GlcNAcb1-4GlcNAcb-Sp25	11	1.82574	16.5977
316	Neu5Aca2-8Neu5Acb-Sp17	1.75	1.25831	71.9032															316	105	Gala1-3(Fuca1-2)Galb1-4GlcNAc-Sp0	10.75	1.25831	11.7052
317	Neu5Aca2-8Neu5Aca2-8Neu5Acb-Sp8	14.5	3.10913	21.4423															317	184	GlcNAcb1-3Galb1-4GlcNAcb1-3Galb1-4GlcNAcb-Sp0	10.75	4.42531	41.1656
318	Neu5Gcb2-6Galb1-4GlcNAc-Sp8	19.75	2.87228	14.5432															318	371	Neu5Aca2-6Galb1-4GlcNAcb1-3GalNAc-Sp14	10.75	1.25831	11.7052
319	Galb1-3GlcNAcb1-2Mana1-6(Galb1-3GlcNAcb1-2Mana1-3)Manb1-4GlcNAcb1-4GlcNAcb-Sp19	22	1.41421	6.42824															319	77	Fuca1-2Galb1-4Glcb-Sp0	10.5	1.29099	12.2952
320	Neu5Aca2-3Galb1-4GlcNAcb1-2Mana1-6(Neu5Aca2-3Galb1-4GlcNAcb1-2Mana1-3)Manb1-4GlcNAcb1-4GlcNAcb-Sp12	8	6.32456	79.0569															320	271	Neu5Aca2-8Neu5Aca-Sp8	10.5	1.29099	12.2952
321	Neu5Aca2-3Galb1-4GlcNAcb1-2Mana1-6(Neu5Aca2-6Galb1-4GlcNAcb1-2Mana1-3)Manb1-4GlcNAcb1-4GlcNAcb-Sp12	3	0.816497	27.2166															321	375	Galb1-3GalNAca1-3(Fuca1-2)Galb1-4GlcNAc-Sp0	10.5	1	9.52381
322	Galb1-4(Fuca1-3)GlcNAcb1-2Mana1-6(Galb1-4(Fuca1-3)GlcNAcb1-2Mana1-3)Manb1-4GlcNAcb1-4GlcNAcb-Sp20	8	2.16025	27.0031															322	392	Neu5Aca2-3Galb1-3GlcNAcb1-3GalNAca-Sp14	10.5	1.73205	16.4957
323	Neu5,9Ac2a2-3Galb1-3GlcNAcb-Sp0	4	4.24264	106.066															323	469	Neu5Aca2-6Galb1-4GlcNAcb1-6(Galb1-3GlcNAcb1-3)Galb1-4Glcb-Sp21	10.5	3	28.5714
324	Neu5Aca2-6Galb1-4GlcNAcb1-3Galb1-3GlcNAcb-Sp0	4.5	0.57735	12.83															324	149	Galb1-3GlcNAcb-Sp0	10.25	0.957427	9.34075
325	Neu5Aca2-3Galb1-3(Fuca1-4)GlcNAcb1-3Galb1-3(Fuca1-4)GlcNAcb-Sp0	16.25	3.59398	22.1168															325	191	GlcNAcb1-4GlcNAcb1-4GlcNAcb-Sp8	10.25	1.25831	12.2762
326	Neu5Aca2-6Galb1-4GlcNAcb1-3Galb1-4GlcNAcb1-3Galb1-4GlcNAcb-Sp0	4.25	0.957427	22.5277															326	198	Glcb1-4Glcb-Sp8	10.25	4.5	43.9024
327	Gala1-4Galb1-4GlcNAcb1-3Galb1-4Glcb-Sp0	5.75	0.957427	16.6509															327	206	KDNa2-3Galb1-4GlcNAcb-Sp0	10.25	2.21736	21.6327
328	GalNAcb1-3Gala1-4Galb1-4GlcNAcb1-3Galb1-4Glcb-Sp0	6	1.63299	27.2166															328	266	Neu5Aca2-6Galb1-4GlcNAcb1-3Galb1-4(Fuca1-3)GlcNAcb1-3Galb1-4(Fuca1-3)GlcNAcb-Sp0	10.25	2.5	24.3902
329	GalNAca1-3(Fuca1-2)Galb1-4GlcNAcb1-3Galb1-4GlcNAcb-Sp0	6.5	2.08167	32.0256															329	312	Mana1-2Mana1-6(Mana1-2Mana1-3)Mana1-6(Mana1-2Mana1-2Mana1-3)Mana-Sp9	10.25	1.25831	12.2762
330	GalNAca1-3(Fuca1-2)Galb1-4GlcNAcb1-3Galb1-4GlcNAcb1-3Galb1-4GlcNAcb-Sp0	17.75	8.99537	50.6781															330	342	Neu5Aca2-6Galb1-4GlcNAcb1-2Mana1-3Manb1-4GlcNAcb1-4GlcNAc-Sp12	10.25	4.5	43.9024
331	Neu5Aca2-3Galb1-4(Fuca1-3)GlcNAcb1-6(Neu5Aca2-3Galb1-3)GalNAc-Sp14	6.5	1.73205	26.6469															331	352	KDNa2-3Galb1-4Glc-Sp0	10	2.70801	27.0801
332	GlcNAca1-4Galb1-4GlcNAcb1-3Galb1-4GlcNAcb1-3Galb1-4GlcNAcb-Sp0	8.25	6.07591	73.6474															332	453	Neu5Aca2-3Galb1-4GlcNAcb1-4Mana1-6(GlcNAcb1-4)(Neu5Aca2-3Galb1-4GlcNAcb1-4(Neu5Aca2-3Galb1-4GlcNAcb1-2)Mana1-3)Manb1-4GlcNAcb1-4GlcNAcb-Sp21	10	7.61577	76.1577
333	GlcNAca1-4Galb1-4GlcNAcb-Sp0	18.75	3.77492	20.1329															333	456	Neu5Aca2-6Galb1-4GlcNAcb1-2Mana1-6(GlcNAcb1-4)(Neu5Aca2-6Galb1-4GlcNAcb1-2Mana1-3)Manb1-4GlcNAcb1-4GlcNAcb-Sp21	10	2.44949	24.4949
334	GlcNAca1-4Galb1-3GlcNAcb-Sp0	14.5	4.04145	27.8721															334	474	Neu5Aca2-6Galb1-4GlcNAcb1-2Mana1-6(Neu5Aca2-6Galb1-4GlcNAcb1-2Mana1-3)Manb1-4GlcNAcb1-4(Fuca1-6)GlcNAcb-Sp24	10	1.82574	18.2574
335	GlcNAca1-4Galb1-4GlcNAcb1-3Galb1-4Glcb-Sp0	16.5	1.91485	11.6052															335	500	Galb1-4GlcNAcb1-6(Galb1-4GlcNAcb1-2)Mana1-6(GlcNAcb1-4)Galb1-4GlcNAcb1-4(Gal b1-4GlcNAcb1-2)Mana1-3)Manb1-4GlcNAcb1-4(Fuca1-6)GlcNAc-Sp21	10	1.41421	14.1421
336	GlcNAca1-4Galb1-4GlcNAcb1-3Galb1-4(Fuca1-3)GlcNAcb1-3Galb1-4(Fuca1-3)GlcNAcb-Sp0	140.5	28.4546	20.2524															336	553	GlcNAb1-3Galb1-3GalNAc-Sp14	10	1.82574	18.2574
337	GlcNAca1-4Galb1-4GlcNAcb1-3Galb1-4GlcNAcb-Sp0	12	2.82843	23.5702															337	17	GlcNAcb-Sp8	9.75	4.78714	49.0988
338	GlcNAca1-4Galb1-3GalNAc-Sp14	31.25	3.77492	12.0797															338	64	Fuca1-2Galb1-3GalNAcb1-4(Neu5Aca2-3)Galb1-4Glcb-Sp9	9.75	1.89297	19.4151
339	Neu5Aca2-6Galb1-4GlcNAcb1-2Mana1-6(Mana1-3)Manb1-4GlcNAcb1-4GlcNAc-Sp12	9.25	0.957427	10.3506															339	81	Fucb1-3GlcNAcb-Sp8	9.75	1.25831	12.9057
340	Mana1-6(Neu5Aca2-6Galb1-4GlcNAcb1-2Mana1-3)Manb1-4GlcNAcb1-4GlcNAc-Sp12	4	2.94392	73.598															340	125	Galb1-2Galb-Sp8	9.75	0.957427	9.81977
341	Neu5Aca2-6Galb1-4GlcNAcb1-2Mana1-6Manb1-4GlcNAcb1-4GlcNAc-Sp12	19	2.44949	12.8921															341	344	Galb1-4GlcNAcb1-2Mana1-6Manb1-4GlcNAcb1-4GlcNAc-Sp12	9.75	1.89297	19.4151
342	Neu5Aca2-6Galb1-4GlcNAcb1-2Mana1-3Manb1-4GlcNAcb1-4GlcNAc-Sp12	10.25	4.5	43.9024															342	418	Gala1-3Galb1-3GlcNAcb1-3GalNAc-Sp14	9.75	0.957427	9.81977
343	Galb1-4GlcNAcb1-2Mana1-3Manb1-4GlcNAcb1-4GlcNAc-Sp12	3	0	0															343	564	Galb1-4GlcNAcb1-3Galb1-4GlcNAcb1-3GalNAca-Sp14	9.75	4.34933	44.6085
344	Galb1-4GlcNAcb1-2Mana1-6Manb1-4GlcNAcb1-4GlcNAc-Sp12	9.75	1.89297	19.4151															344	50	Mana1-6(Mana1-3)Manb1-4GlcNAcb1-4GlcNAcb-Sp12	9.5	5.32291	56.0306
345	Mana1-6(Galb1-4GlcNAcb1-2Mana1-3)Manb1-4GlcNAcb1-4GlcNAcb-Sp12	4	1.82574	45.6435															345	51	Mana1-6(Mana1-3)Manb1-4GlcNAcb1-4GlcNAcb-Sp13	9.5	0.57735	6.07737
346	GlcNAcb1-2Mana1-6(GlcNAcb1-2Mana1-3)Manb1-4GlcNAcb1-4(Fuca1-6)GlcNAcb-Sp22	84.5	6.55744	7.76028															346	83	GalNAca1-3(Fuca1-2)Galb1-4(Fuca1-3)GlcNAcb-Sp0	9.5	1.29099	13.5894
347	Galb1-4GlcNAcb1-2Mana1-6(Galb1-4GlcNAcb1-2Mana1-3)Manb1-4GlcNAcb1-4(Fuca1-6)GlcNAcb-Sp22	4.75	0.5	10.5263															347	168	Galb1-4GlcNAcb-Sp0	9.5	0.57735	6.07737
348	Galb1-3GlcNAcb1-2Mana1-6(Galb1-3GlcNAcb1-2Mana1-3)Manb1-4GlcNAcb1-4(Fuca1-6)GlcNAcb-Sp22	16.5	6.45497	39.121															348	388	Gala1-3Galb1-3GlcNAcb1-2Mana1-6(Gala1-3Galb1-3GlcNAcb1-2Mana1-3)Manb1-4GlcNAcb1-4GlcNAc-Sp19	9.5	1.91485	20.1564
349	(6S)GlcNAcb1-3Galb1-4GlcNAcb-Sp0	1.25	1.25831	100.664															349	524	Galb1-4GlcNAcb1-2 Mana1-6(Galb1-4GlcNAcb1-4)(Galb1-4GlcNAcb1-2Mana1-3)Manb1-4GlcNAcb1-4(Fuca1-6)GlcNAc-Sp21	9.5	2.38048	25.0576
350	KDNa2-3Galb1-4(Fuca1-3)GlcNAc-Sp0	8.75	1.70783	19.518															350	544	Neu5Aca2-8Neu5Aca2-3Galb1-4GlcNAc-Sp0	9.5	3.41565	35.9542
351	KDNa2-6Galb1-4GlcNAc-Sp0	5.75	0.957427	16.6509															351	12	Galb-Sp8	9.25	2.62996	28.432
352	KDNa2-3Galb1-4Glc-Sp0	10	2.70801	27.0801															352	102	Gala1-3(Fuca1-2)Galb1-3GlcNAcb-Sp8	9.25	3.30404	35.7193
353	KDNa2-3Galb1-3GalNAca-Sp14	5	0.816497	16.3299															353	258	Fuca1-2Galb1-4(6S)Glcb-Sp0	9.25	0.957427	10.3506
354	Fuca1-2Galb1-3GlcNAcb1-2Mana1-6(Fuca1-2Galb1-3GlcNAcb1-2Mana1-3)Manb1-4GlcNAcb1-4GlcNAcb-Sp20	6.75	3.77492	55.9247															354	339	Neu5Aca2-6Galb1-4GlcNAcb1-2Mana1-6(Mana1-3)Manb1-4GlcNAcb1-4GlcNAc-Sp12	9.25	0.957427	10.3506
355	Fuca1-2Galb1-4GlcNAcb1-2Mana1-6(Fuca1-2Galb1-4GlcNAcb1-2Mana1-3)Manb1-4GlcNAcb1-4GlcNAcb-Sp20	27	2.44949	9.07218															355	366	Gala1-3Galb1-4(Fuca1-3)GlcNAcb1-2Mana1-6(Gala1-3Galb1-4(Fuca1-3)GlcNAcb1-2Mana1-3)Manb1-4GlcNAcb1-4GlcNAcb-Sp20	9.25	2.36291	25.5449
356	Fuca1-2Galb1-4(Fuca1-3)GlcNAcb1-2Mana1-6(Fuca1-2Galb1-4(Fuca1-3)GlcNAcb1-2Mana1-3)Manb1-4GlcNAcb1-4GlcNAb-Sp20	26.25	2.5	9.52381															356	394	Galb1-4(Fuca1-3)GlcNAcb1-3GalNAca-Sp14	9.25	1.5	16.2162
357	Gala1-3Galb1-4GlcNAcb1-2Mana1-6(Gala1-3Galb1-4GlcNAcb1-2Mana1-3)Manb1-4GlcNAcb1-4GlcNAcb-Sp20	12.25	3.77492	30.8157															357	513	Gala1-3Galb1-4GlcNAcb1-2Mana-Sp0	9.25	0.957427	10.3506
358	Galb1-4GlcNAcb1-2Mana1-6(Mana1-3)Manb1-4GlcNAcb1-4GlcNAcb-Sp12	13.5	3.69685	27.384															358	552	Galb1-4GlcNAcb1-3Galb1-4GlcNAcb1-3Galb1-4GlcNAcb1-3Galb1-4GlcNAcb1-3Galb1-4GlcNAcb1-2Mana1-6(Galb1-4GlcNAcb1-3Galb1-4GlcNAcb1-3Galb1-4GlcNAcb1-3Galb1-4GlcNAcb1-3Galb1-4GlcNAcb1-2Mana1-3)Manb1-4GlcNAcb1-4GlcNAcb-Sp25	9.25	7.27438	78.642
359	Fuca1-4(Galb1-3)GlcNAcb1-2Mana1-6(Fuca1-4(Galb1-3)GlcNAcb1-2Mana1-3)Manb1-4GlcNAcb1-4(Fuca1-6)GlcNAcb-Sp22	27	2.94392	10.9034															359	174	GlcNAca1-6Galb1-4GlcNAcb-Sp8	9	2.16025	24.0027
360	Neu5Aca2-6GlcNAcb1-4GlcNAc-Sp21	9	3.3665	37.4056															360	306	GlcNAcb1-4GlcNAcb-Sp10	9	2.70801	30.089
361	Neu5Aca2-6GlcNAcb1-4GlcNAcb1-4GlcNAc-Sp21	5.5	1	18.1818															361	360	Neu5Aca2-6GlcNAcb1-4GlcNAc-Sp21	9	3.3665	37.4056
362	Galb1-4(Fuca1-3)GlcNAcb1-6(Fuca1-2Galb1-4GlcNAcb1-3)Galb1-4Glc-Sp21	17.25	2.87228	16.6509															362	414	GlcNAcb1-2(GlcNAcb1-6)Mana1-6(GlcNAcb1-2Mana1-3)Manb1-4GlcNAcb1-4GlcNAcb-Sp19	9	6.8313	75.9033
363	Galb1-4GlcNAcb1-2Mana1-6(Galb1-4GlcNAcb1-4(Galb1-4GlcNAcb1-2)Mana1-3)Manb1-4GlcNAcb1-4GlcNAc-Sp21	6.5	1.73205	26.6469															363	429	Galb1-4GlcNAcb1-2Mana1-6(GlcNAcb1-4)(Galb1-4GlcNAcb1-4(Galb1-4GlcNAcb1-2)Mana1-3)Manb1-4GlcNAcb1-4GlcNAc-Sp21	9	4.96655	55.1839
364	GalNAca1-3(Fuca1-2)Galb1-4GlcNAcb1-2Mana1-6(GalNAca1-3(Fuca1-2)Galb1-4GlcNAcb1-2Mana1-3)Manb1-4GlcNAcb1-4GlcNAcb-Sp20	21	1.82574	8.69401															364	439	Fuca1-2Galb1-4(Fuca1-3)GlcNAcb1-2Mana1-6(Fuca1-2Galb1-4(Fuca1-3)GlcNAcb1-4(Fuca1-2Galb1-4(Fuca1-3)GlcNAcb1-2)Mana1-3)Manb1-4GlcNAcb1-4GlcNAcb-Sp12	9	0.816497	9.07218
365	Gala1-3(Fuca1-2)Galb1-4GlcNAcb1-2Mana1-6(Gala1-3(Fuca1-2)Galb1-4GlcNAcb1-2Mana1-3)Manb1-4GlcNAcb1-4GlcNAcb-Sp20	13.5	3.51188	26.014															365	444	GalNAca1-3(Fuca1-2)Galb1-4GlcNAcb1-6(GalNAca1-3(Fuca1-2)Galb1-4GlcNAcb1-3)GalNAc-Sp14	9	0	0
366	Gala1-3Galb1-4(Fuca1-3)GlcNAcb1-2Mana1-6(Gala1-3Galb1-4(Fuca1-3)GlcNAcb1-2Mana1-3)Manb1-4GlcNAcb1-4GlcNAcb-Sp20	9.25	2.36291	25.5449															366	452	Neu5Aca2-3Galb1-4GlcNAcb1-2Mana1-6(GlcNAcb1-4)(Neu5Aca2-3Galb1-4GlcNAcb1-2Mana1-3)Manb1-4GlcNAcb1-4GlcNAcb-Sp21	9	1.82574	20.286
367	GalNAca1-3(Fuca1-2)Galb1-3GlcNAcb1-2Mana1-6(GalNAca1-3(Fuca1-2)Galb1-3GlcNAcb1-2Mana1-3)Manb1-4GlcNAcb1-4GlcNAcb-Sp20	13.25	1.89297	14.2866															367	529	Gala1-3(Fuca1-2)Galb1-3GalNAcb1-3Gala1-4Galb1-4Glc-Sp21	9	1.82574	20.286
368	Galα1-3(Fucα1-2)Galβ1-3GlcNAcβ1-2Manα1-6(Galα1-3(Fucα1-2)Galβ1-3GlcNAcβ1-2Manα1-3)Manβ1-4GlcNAcβ1-4GlcNAcβ-Sp20	3.75	0.957427	25.5314															368	54	Galb1-4GlcNAcb1-2Mana1-6(Galb1-4GlcNAcb1-2Mana1-3)Manb1-4GlcNAcb1-4GlcNAcb-Sp12	8.75	2.5	28.5714
369	Fuca1-4(Fuca1-2Galb1-3)GlcNAcb1-2Mana1-3(Fuca1-4(Fuca1-2Galb1-3)GlcNAcb1-2Mana1-3)Manb1-4GlcNAcb1-4GlcNAcb-Sp19	13	2.94392	22.6455															369	99	GalNAcb1-4GlcNAcb-Sp8	8.75	2.87228	32.8261
370	Neu5Aca2-3Galb1-4GlcNAcb1-3GalNAc-Sp14	3	0.816497	27.2166															370	103	Gala1-3(Fuca1-2)Galb1-4(Fuca1-3)GlcNAcb-Sp0	8.75	5.31507	60.7437
371	Neu5Aca2-6Galb1-4GlcNAcb1-3GalNAc-Sp14	10.75	1.25831	11.7052															371	196	Glca1-4Glca-Sp8	8.75	1.25831	14.3806
372	Neu5Aca2-3Galb1-4(Fuca1-3)GlcNAcb1-3GalNAca-Sp14	5.5	1.29099	23.4726															372	241	Neu5Aca2-6(Neu5Aca2-3Galb1-3)GalNAca-Sp14	8.75	3.68556	42.1207
373	GalNAcb1-4GlcNAcb1-2Mana1-6(GalNAcb1-4GlcNAcb1-2Mana1-3)Manb1-4GlcNAcb1-4GlcNAc-Sp12	12	2.94392	24.5327															373	288	Galb1-4(Fuca1-3)GlcNAcb1-3Galb1-3(Fuca1-4)GlcNAcb-Sp0	8.75	2.5	28.5714
374	Galb1-3GalNAca1-3(Fuca1-2)Galb1-4Glc-Sp0	3.75	0.957427	25.5314															374	350	KDNa2-3Galb1-4(Fuca1-3)GlcNAc-Sp0	8.75	1.70783	19.518
375	Galb1-3GalNAca1-3(Fuca1-2)Galb1-4GlcNAc-Sp0	10.5	1	9.52381															375	486	Fuca1-2Galb1-4GlcNAcb1-6GalNAca-Sp14	8.75	0.5	5.71429
376	Galb1-3GlcNAcb1-3Galb1-4GlcNAcb1-6(Galb1-3GlcNAcb1-3)Galb1-4Glcb-Sp0	3	0	0															376	518	Neu5Aca2-3Galb1-3GlcNAcb1-2Mana-Sp0	8.75	3.20156	36.5893
377	Galb1-4(Fuca1-3)GlcNAcb1-6(Galb1-3GlcNAcb1-3)Galb1-4Glc-Sp21	4.75	0.5	10.5263															377	72	Fuca1-2Galb1-4(Fuca1-3)GlcNAcb-Sp8	8.5	1.29099	15.1882
378	Galb1-4GlcNAcb1-6(Fuca1-4(Fuca1-2Galb1-3)GlcNAcb1-3)Galb1-4Glc-Sp21	17.5	3.10913	17.7664															378	145	Galb1-3GalNAcb1-4Galb1-4Glcb-Sp8	8.5	1	11.7647
379	Galb1-4(Fuca1-3)GlcNAcb1-6(Fuca1-4(Fuca1-2Galb1-3)GlcNAcb1-3)Galb1-4Glc-Sp21	16.75	3.59398	21.4566															379	151	Galb1-4(Fuca1-3)GlcNAcb-Sp0	8.5	3.69685	43.4923
380	Galb1-3GlcNAcb1-3Galb1-4(Fuca1-3)GlcNAcb1-6(Galb1-3GlcNAcb1-3)Galb1-4Glc-Sp21	15.5	0.57735	3.72484															380	154	Galb1-4(Fuca1-3)GlcNAcb1-3Galb1-4(Fuca1-3)GlcNAcb1-3Galb1-4(Fuca1-3)GlcNAcb-Sp0	8.5	2.38048	28.0056
381	Galb1-4GlcNAcb1-6(Galb1-4GlcNAcb1-2)Mana1-6(Galb1-4GlcNAcb1-4(Galb1-4GlcNAcb1-2)Mana1-3)Manb1-4GlcNAcb1-4GlcNAcb-Sp21	11	2.58199	23.4726															381	169	Galb1-4GlcNAcb-Sp8	8.5	1.29099	15.1882
382	GlcNAcb1-2Mana1-6(GlcNAcb1-4(GlcNAcb1-2)Mana1-3)Manb1-4GlcNAcb1-4GlcNAc-Sp21	2.25	5.5	244.444															382	234	Neu5Aca2-3GalNAcb1-4GlcNAcb-Sp0	8.5	1.91485	22.5277
383	Fuca1-2Galb1-3GalNAca1-3(Fuca1-2)Galb1-4Glcb-Sp0	51.5	9.88264	19.1896															383	455	Neu5Aca2-3Galb1-4GlcNAcb1-6(Neu5Aca2-3Galb1-4GlcNAcb1-2)Mana1-6(GlcNAcb1-4)(Neu5Aca2-3Galb1-4GlcNAcb1-4(Neu5Aca2-3Galb1-4GlcNAcb1-2)Mana1-3)Manb1-4GlcNAcb1-4GlcNAcb-Sp21	8.5	5.25991	61.8813
384	Fuca1-2Galb1-3GalNAca1-3(Fuca1-2)Galb1-4GlcNAcb-Sp0	28.75	10.2103	35.514															384	471	Neu5Aca2-3Galb1-4GlcNAcb1-6GalNAca-Sp14	8.5	1.73205	20.3771
385	Galb1-3GlcNAcb1-3GalNAca-Sp14	18	2	11.1111															385	509	Galb1-4(6P)GlcNAcb-Sp0	8.5	1	11.7647
386	GalNAcb1-4(Neu5Aca2-3)Galb1-4GlcNAcb1-3GalNAca-Sp14	70.75	9.28709	13.1266															386	517	Gala1-3(Fuca1-2)Galb1-3GlcNAcb1-6GalNAc-Sp14	8.5	0.57735	6.79236
387	GalNAca1-3(Fuca1-2)Galb1-3GalNAca1-3(Fuca1-2)Galb1-4GlcNAcb-Sp0	13	6.0553	46.5792															387	10	Neu5Aca-Sp11	8.25	1.70783	20.7009
388	Gala1-3Galb1-3GlcNAcb1-2Mana1-6(Gala1-3Galb1-3GlcNAcb1-2Mana1-3)Manb1-4GlcNAcb1-4GlcNAc-Sp19	9.5	1.91485	20.1564															388	49	Neu5,9Ac2a2-6Galb1-4GlcNAcb-Sp8	8.25	0.957427	11.6052
389	Gala1-3Galb1-3(Fuca1-4)GlcNAcb1-2Mana1-6(Gala1-3Galb1-3(Fuca1-4)GlcNAcb1-2Mana1-3)Manb1-4GlcNAcb1-4GlcNAc-Sp19	40.5	5.44671	13.4487															389	59	Fuca1-2Galb1-3GalNAcb1-3Gala1-4Galb1-4Glcb-Sp9	8.25	0.957427	11.6052
390	GlcNAcb1-2Mana1-6(Galb1-4GlcNAcb1-2Mana1-3)Manb1-4GlcNAcb1-4GlcNAc-Sp12	12.75	0.5	3.92157															390	238	Neu5Aca2-3Galb1-4(Neu5Aca2-3Galb1-3)GlcNAcb-Sp8	8.25	0.957427	11.6052
391	Galb1-4GlcNAcb1-2Mana1-6(GlcNAcb1-2Mana1-3)Manb1-4GlcNAcb1-4GlcNAc-Sp12	3.75	0.5	13.3333															391	277	Neu5Gca2-3Galb1-3GlcNAcb-Sp0	8.25	1.70783	20.7009
392	Neu5Aca2-3Galb1-3GlcNAcb1-3GalNAca-Sp14	10.5	1.73205	16.4957															392	304	Neu5Aca2-6Galb1-4GlcNAcb1-2Mana1-6(GlcNAcb1-2Mana1-3)Manb1-4GlcNAcb1-4GlcNAcb-Sp12	8.25	0.5	6.06061
393	Fuca1-2Galb1-4GlcNAcb1-3GalNAca-Sp14	4	0.816497	20.4124															393	332	GlcNAca1-4Galb1-4GlcNAcb1-3Galb1-4GlcNAcb1-3Galb1-4GlcNAcb-Sp0	8.25	6.07591	73.6474
394	Galb1-4(Fuca1-3)GlcNAcb1-3GalNAca-Sp14	9.25	1.5	16.2162															394	398	Gala1-3Galb1-4GlcNAcb1-3GalNAca-Sp14	8.25	0.5	6.06061
395	GalNAca1-3GalNAcb1-3Gala1-4Galb1-4GlcNAcb-Sp0	3.75	0.5	13.3333															395	470	Neu5Aca2-3Galb1-4GlcNAcb1-2Mana-Sp0	8.25	2.21736	26.877
396	Gala1-4Galb1-3GlcNAcb1-2Mana1-6(Gala1-4Galb1-3GlcNAcb1-2Mana1-3)Manb1-4GlcNAcb1-4GlcNAcb-Sp19	7	1.41421	20.2031															396	549	GalNAcb1-3GlcNAcb-Sp0	8.25	2.87228	34.8155
397	Gala1-4Galb1-4GlcNAcb1-2Mana1-6(Gala1-4Galb1-4GlcNAcb1-2Mana1-3)Manb1-4GlcNAcb1-4GlcNAcb-Sp24	4.5	0.57735	12.83															397	579	GlcNAcb1-6(Neu5Aca2-3Galb1-3)GalNAca-Sp14	8.25	1.25831	15.2522
398	Gala1-3Galb1-4GlcNAcb1-3GalNAca-Sp14	8.25	0.5	6.06061															398	223	GalNAcb1-4(Neu5Aca2-8Neu5Aca2-8Neu5Aca2-8Neu5Aca2-3)Galb1-4Glcb-Sp0	8	4.69042	58.6302
399	Galb1-3GlcNAcb1-6Galb1-4GlcNAcb-Sp0	3.25	0.957427	29.4593															399	256	Neu5Aca2-3Galb1-4GlcNAcb-Sp8	8	1.1547	14.4338
400	Galb1-3GlcNAca1-6Galb1-4GlcNAcb-Sp0	6	1.1547	19.245															400	300	Galb1-4GlcNAca1-6Galb1-4GlcNAcb-Sp0	8	3.26599	40.8248
401	GalNAcb1-3Gala1-6Galb1-4Glcb-Sp8	14.75	1.25831	8.53089															401	313	Neu5Aca2-3Galb1-4GlcNAcb1-6(Neu5Aca2-3Galb1-3)GalNAca-Sp14	8	5.2915	66.1438
402	Gala1-3(Fuca1-2)Galb1-4(Fuca1-3)Glcb-Sp21	17.25	1.25831	7.29453															402	320	Neu5Aca2-3Galb1-4GlcNAcb1-2Mana1-6(Neu5Aca2-3Galb1-4GlcNAcb1-2Mana1-3)Manb1-4GlcNAcb1-4GlcNAcb-Sp12	8	6.32456	79.0569
403	Galb1-4GlcNAcb1-6(Neu5Aca2-6Galb1-3GlcNAcb1-3)Galb1-4Glc-Sp21	13	3.3665	25.8962															403	322	Galb1-4(Fuca1-3)GlcNAcb1-2Mana1-6(Galb1-4(Fuca1-3)GlcNAcb1-2Mana1-3)Manb1-4GlcNAcb1-4GlcNAcb-Sp20	8	2.16025	27.0031
404	Galb1-3GalNAcb1-4(Neu5Aca2-8Neu5Aca2-3)Galb1-4Glcb-Sp0	22.5	4.20317	18.6808															404	422	Galb1-4GlcNAcb1-6(Fuca1-2Galb1-3GlcNAcb1-3)Galb1-4Glc-Sp21	8	1.41421	17.6777
405	Neu5Aca2-3Galb1-3GalNAcb1-4(Neu5Aca2-8Neu5Aca2-3)Galb1-4Glcb-Sp0	11.5	3.31662	28.8402															405	189	GlcNAcb1-4GlcNAcb1-4GlcNAcb1-4GlcNAcb1-4GlcNAcb1-4GlcNAcb1-Sp8	7.75	1.5	19.3548
406	Gala1-3(Fuca1-2)Galb1-4GlcNAcb1-3GalNAca-Sp14	13.25	1.89297	14.2866															406	240	Neu5Aca2-6(Neu5Aca2-3Galb1-3)GalNAca-Sp8	7.75	0.957427	12.3539
407	GalNAca1-3(Fuca1-2)Galb1-4GlcNAcb1-3GalNAca-Sp14	12.25	0.5	4.08163															407	261	Neu5Aca2-6GalNAca-Sp8	7.75	0.957427	12.3539
408	GalNAca1-3GalNAcb1-3Gala1-4Galb1-4Glcb-Sp0	13.5	2.08167	15.4197															408	302	GalNAcb1-3Galb-Sp8	7.75	2.62996	33.9349
409	Fuca1-2Galb1-4(Fuca1-3)GlcNAcb1-3GalNAca-Sp14	82	16.7929	20.4791															409	74	Fuca1-2Galb1-4GlcNAcb1-3Galb1-4GlcNAcb1-3Galb1-4GlcNAcb-Sp0	7.5	0.57735	7.698
410	Gala1-3(Fuca1-2)Galb1-4(Fuca1-3)GlcNAcb1-3GalNAc-Sp14	17.25	4.272	24.7652															410	161	Galb1-4GlcNAcb1-3Galb1-4(Fuca1-3)GlcNAcb1-3Galb1-4(Fuca1-3)GlcNAcb-Sp0	7.5	3	40
411	GalNAca1-3(Fuca1-2)Galb1-4(Fuca1-3)GlcNAcb1-3GalNAc-Sp14	20.75	2.06155	9.93519															411	413	Fuca1-2Galb1-4GlcNAcb1-2Mana1-6(Fuca1-2Galb1-4GlcNAcb1-2Mana1-3)Manb1-4GlcNAcb1-4(Fuca1-6)GlcNAcb-Sp22	7.5	1.91485	25.5314
412	Galb1-4(Fuca1-3)GlcNAcb1-2Mana1-6(Galb1-4(Fuca1-3)GlcNAcb1-2Mana1-3)Manb1-4GlcNAcb1-4(Fuca1-6)GlcNAcb-Sp22	32.25	1.5	4.65116															412	571	Neu5Aca2-3Galb1-4GlcNAcb1-3Galb1-4GlcNAcb1-6(Neu5Aca2-3Galb1-4GlcNAcb1-3Galb1-4GlcNAcb1-3)GalNAca-Sp14	7.5	3.51188	46.8251
413	Fuca1-2Galb1-4GlcNAcb1-2Mana1-6(Fuca1-2Galb1-4GlcNAcb1-2Mana1-3)Manb1-4GlcNAcb1-4(Fuca1-6)GlcNAcb-Sp22	7.5	1.91485	25.5314															413	3	Mana-Sp8	7.25	0.957427	13.2059
414	GlcNAcb1-2(GlcNAcb1-6)Mana1-6(GlcNAcb1-2Mana1-3)Manb1-4GlcNAcb1-4GlcNAcb-Sp19	9	6.8313	75.9033															414	176	GlcNAcb1-6(GlcNAcb1-3)GalNAca-Sp8	7.25	0.957427	13.2059
415	Fuca1-2Galb1-3GlcNAcb1-3GalNAc-Sp14	5.75	2.21736	38.5627															415	214	Mana1-6(Mana1-3)Mana1-6(Mana1-3)Manb1-4GlcNAcb1-4GlcNAcb-Sp12	7.25	1.70783	23.5562
416	Gala1-3(Fuca1-2)Galb1-3GlcNAcb1-3GalNAc-Sp14	12.5	4.12311	32.9848															416	219	Fuca1-2Galb1-4(6S)GlcNAcb-Sp8	7.25	1.5	20.6897
417	GalNAca1-3(Fuca1-2)Galb1-3GlcNAcb1-3GalNAc-Sp14	6.25	0.5	8															417	310	Mana1-6(Mana1-3)Mana1-6(Mana1-3)Manb-Sp10	7.25	1.5	20.6897
418	Gala1-3Galb1-3GlcNAcb1-3GalNAc-Sp14	9.75	0.957427	9.81977															418	489	Fuca1-2(6S)Galb1-3GlcNAcb-Sp0	7.25	0.5	6.89655
419	Fuca1-2Galb1-3GlcNAcb1-2Mana1-6(Fuca1-2Galb1-3GlcNAcb1-2Mana1-3)Manb1-4GlcNAcb1-4(Fuca1-6)GlcNAcb-Sp22	4.5	1.73205	38.49															419	532	GlcNAcb1-3Galb1-4GlcNAcb1-2Mana1-6(GlcNAcb1-3Galb1-4GlcNAcb1-2Mana1-3)Manb1-4GlcNAcb1-4GlcNAcb-Sp25	7.25	3.77492	52.0678
420	Gala1-3(Fuca1-2)Galb1-4GlcNAcb1-2Mana1-6(Gala1-3(Fuca1-2)Galb1-4GlcNAcb1-2Mana1-3)Manb1-4GlcNAcb1-4(Fuca1-6)GlcNAcb-Sp22	7	1.82574	26.082															420	143	Galb1-3GalNAcb1-3Gala1-4Galb1-4Glcb-Sp0	7	1.41421	20.2031
421	Galb1-3GlcNAcb1-6(Galb1-3GlcNAcb1-2)Mana1-6(Galb1-3GlcNAcb1-2Mana1-3)Manb1-4GlcNAcb1-4GlcNAcb-Sp19	3	0.816497	27.2166															421	216	Neu5Aca2-3Galb1-4GlcNAcb1-3Galb1-4(Fuca1-3)GlcNAcb-Sp0	7	4.08248	58.3212
422	Galb1-4GlcNAcb1-6(Fuca1-2Galb1-3GlcNAcb1-3)Galb1-4Glc-Sp21	8	1.41421	17.6777															422	283	Neu5Gca-Sp8	7	1.41421	20.2031
423	Fuca1-3GlcNAcb1-6(Galb1-4GlcNAcb1-3)Galb1-4Glc-Sp21	2.75	0.957427	34.8155															423	396	Gala1-4Galb1-3GlcNAcb1-2Mana1-6(Gala1-4Galb1-3GlcNAcb1-2Mana1-3)Manb1-4GlcNAcb1-4GlcNAcb-Sp19	7	1.41421	20.2031
424	GlcNAcb1-2Mana1-6(GlcNAcb1-4)(GlcNAcb1-2Mana1-3)Manb1-4GlcNAcb1-4GlcNAc-Sp21	6.5	1	15.3846															424	420	Gala1-3(Fuca1-2)Galb1-4GlcNAcb1-2Mana1-6(Gala1-3(Fuca1-2)Galb1-4GlcNAcb1-2Mana1-3)Manb1-4GlcNAcb1-4(Fuca1-6)GlcNAcb-Sp22	7	1.82574	26.082
425	GlcNAcb1-2Mana1-6(GlcNAcb1-4)(GlcNAcb1-4(GlcNAcb1-2)Mana1-3)Manb1-4GlcNAcb1-4GlcNAc-Sp21	14.5	3.78594	26.1099															425	464	Neu5Aca2-3Galb1-4GlcNAcb1-6(Neu5Aca2-3Galb1-4GlcNAcb1-3)GalNAca-Sp14	7	1.41421	20.2031
426	GlcNAcb1-6(GlcNAcb1-2)Mana1-6(GlcNAcb1-4)(GlcNAcb1-2Mana1-3)Manb1-4GlcNAcb1-4GlcNAc-Sp21	15.5	5.19615	33.5236															426	19	Galb1-4GlcNAcb1-6(Galb1-4GlcNAcb1-3)GalNAca-Sp8	6.75	6.44851	95.5335
427	GlcNAcb1-6(GlcNAcb1-2)Mana1-6(GlcNAcb1-4)(GlcNAcb1-4(GlcNAcb1-2)Mana1-3)Manb1-4GlcNAcb1-4GlcNAc-Sp21	12.5	1.29099	10.328															427	104	Gala1-3(Fuca1-2)Galb1-4(Fuca1-3)GlcNAcb-Sp8	6.75	2.36291	35.006
428	Galb1-4GlcNAcb1-2Mana1-6(GlcNAcb1-4)(Galb1-4GlcNAcb1-2Mana1-3)Manb1-4GlcNAcb1-4GlcNAc-Sp21	15.5	2.51661	16.2362															428	122	Gala1-4Galb1-4Glcb-Sp0	6.75	1.25831	18.6416
429	Galb1-4GlcNAcb1-2Mana1-6(GlcNAcb1-4)(Galb1-4GlcNAcb1-4(Galb1-4GlcNAcb1-2)Mana1-3)Manb1-4GlcNAcb1-4GlcNAc-Sp21	9	4.96655	55.1839															429	126	Galb1-3(Fuca1-4)GlcNAcb1-3Galb1-4(Fuca1-3)GlcNAcb-Sp0	6.75	1.89297	28.044
430	Galb1-4GlcNAcb1-6(Galb1-4GlcNAcb1-2)Mana1-6(GlcNAcb1-4)(Galb1-4GlcNAcb1-2Mana1-3)Manb1-4GlcNAcb1-4GlcNAc-Sp21	12.5	3.10913	24.873															430	279	Neu5Gca2-3Galb1-4GlcNAcb-Sp0	6.75	0.5	7.40741
431	Galb1-4GlcNAcb1-6(Galb1-4GlcNAcb1-2)Mana1-6(GlcNAcb1-4)(Galb1-4GlcNAcb1-4(Galb1-4GlcNAcb1-2)Mana1-3)Manb1-4GlcNAcb1-4GlcNAc-Sp21	13	5.35413	41.1856															431	281	Neu5Gca2-6GalNAca-Sp0	6.75	1.70783	25.3011
432	Galb1-4Galb-Sp10	22.25	5.12348	23.0269															432	354	Fuca1-2Galb1-3GlcNAcb1-2Mana1-6(Fuca1-2Galb1-3GlcNAcb1-2Mana1-3)Manb1-4GlcNAcb1-4GlcNAcb-Sp20	6.75	3.77492	55.9247
433	Galb1-6Galb-Sp10	26	10.1325	38.971															433	515	GalNAca1-3(Fuca1-2)Galb1-4 GlcNAcb1-2Mana-Sp0	6.75	1.89297	28.044
434	Neu5Aca2-3Galb1-4GlcNAcb1-3Galb-Sp8	12.5	1.73205	13.8564															434	567	Neu5Aca2-3Galb1-4GlcNAcb1-3Galb1-4GlcNAcb1-3GalNAca-Sp14	6.75	0.5	7.40741
435	GalNAcb1-6GalNAcb-Sp8	18.75	14.3149	76.3462															435	578	Neu5Aca2-3Galb1-4GlcNAcb1-3Galb1-4GlcNAcb1-2Mana1-6(Neu5Aca2-3Galb1-4GlcNAcb1-3Galb1-4GlcNAcb1-2Mana1-3)Manb1-4GlcNAcb1-4GlcNAcb-Sp12	6.75	0.5	7.40741
436	(6S)Galb1-3GlcNAcb-Sp0	25.25	3.30404	13.0853															436	56	Neu5Aca2-6Galb1-4GlcNAcb1-2Mana1-6(Neu5Aca2-6Galb1-4GlcNAcb1-2Man-a1-3)Manb1-4GlcNAcb1-4GlcNAcb-Sp21	6.5	1.91485	29.4593
437	(6S)Galb1-3(6S)GlcNAc-Sp0	166.75	6.39661	3.83605															437	166	Galb1-4GlcNAcb1-6(Galb1-3)GalNAca-Sp8	6.5	0.57735	8.88231
438	Fuca1-2Galb1-4 GlcNAcb1-2Mana1-6(Fuca1-2Galb1-4GlcNAcb1-2(Fuca1-2Galb1-4GlcNAcb1-4)Mana1-3)Manb1-4GlcNAcb1-4GlcNAcb-Sp12	22.75	2.21736	9.74662															438	177	GlcNAcb1-6(GlcNAcb1-3)GalNAca-Sp14	6.5	5.91608	91.0166
439	Fuca1-2Galb1-4(Fuca1-3)GlcNAcb1-2Mana1-6(Fuca1-2Galb1-4(Fuca1-3)GlcNAcb1-4(Fuca1-2Galb1-4(Fuca1-3)GlcNAcb1-2)Mana1-3)Manb1-4GlcNAcb1-4GlcNAcb-Sp12	9	0.816497	9.07218															439	237	Neu5Aca2-3Galb1-3(Fuca1-4)GlcNAcb1-3Galb1-4(Fuca1-3)GlcNAcb-Sp0	6.5	1.29099	19.8615
440	Galb1-4(Fuca1-3)GlcNAcb1-6GalNAc-Sp14	12.5	3.51188	28.0951															440	311	Mana1-2Mana1-6(Mana1-3)Mana1-6(Mana1-2Mana1-2Mana1-3)Mana-Sp9	6.5	2.88675	44.4116
441	Galb1-4GlcNAcb1-2Mana-Sp0	3.75	1.5	40															441	329	GalNAca1-3(Fuca1-2)Galb1-4GlcNAcb1-3Galb1-4GlcNAcb-Sp0	6.5	2.08167	32.0256
442	Fuca1-2Galb1-4GlcNAcb1-6(Fuca1-2Galb1-4GlcNAcb1-3)GalNAc-Sp14	11	3.16228	28.748															442	331	Neu5Aca2-3Galb1-4(Fuca1-3)GlcNAcb1-6(Neu5Aca2-3Galb1-3)GalNAc-Sp14	6.5	1.73205	26.6469
443	Gala1-3(Fuca1-2)Galb1-4GlcNAcb1-6(Gala1-3(Fuca1-2)Galb1-4GlcNAcb1-3)GalNAc-Sp14	4.25	0.5	11.7647															443	363	Galb1-4GlcNAcb1-2Mana1-6(Galb1-4GlcNAcb1-4(Galb1-4GlcNAcb1-2)Mana1-3)Manb1-4GlcNAcb1-4GlcNAc-Sp21	6.5	1.73205	26.6469
444	GalNAca1-3(Fuca1-2)Galb1-4GlcNAcb1-6(GalNAca1-3(Fuca1-2)Galb1-4GlcNAcb1-3)GalNAc-Sp14	9	0	0															444	424	GlcNAcb1-2Mana1-6(GlcNAcb1-4)(GlcNAcb1-2Mana1-3)Manb1-4GlcNAcb1-4GlcNAc-Sp21	6.5	1	15.3846
445	Neu5Aca2-8Neu5Aca2-3Galb1-3GalNAcb1-4(Neu5Aca2-8Neu5Aca2-3)Galb1-4Glcb-Sp0	5	0	0															445	448	Gala1-3(Fuca1-2)Galb1-3GlcNAcb1-2Mana1-6(Gala1-3(Fuca1-2)Galb1-3GlcNAcb1-2Mana1-3)Manb1-4GlcNAcb1-4(Fuca1-6)GlcNAcb-Sp22	6.5	2.38048	36.6227
446	GalNAcb1-4Galb1-4Glcb-Sp0	20.25	4.19325	20.7074															446	494	Neu5Aca2-6GalNAcb1-4(6S)GlcNAcb-Sp8	6.5	2.88675	44.4116
447	GalNAca1-3(Fuca1-2)Galb1-4GlcNAcb1-2Mana1-6(GalNAca1-3(Fuca1-2)Galb1-4GlcNAcb1-2Mana1-3)Manb1-4GlcNAcb1-4(Fuca1-6)GlcNAcb-Sp22	3.75	0.5	13.3333															447	510	(6P)Galb1-4GlcNAcb-SP0	6.5	0.57735	8.88231
448	Gala1-3(Fuca1-2)Galb1-3GlcNAcb1-2Mana1-6(Gala1-3(Fuca1-2)Galb1-3GlcNAcb1-2Mana1-3)Manb1-4GlcNAcb1-4(Fuca1-6)GlcNAcb-Sp22	6.5	2.38048	36.6227															448	574	Galb1-4GlcNAcb1-3Galb1-3GalNAca-Sp14	6.5	5.74456	88.3779
449	Neu5Aca2-6Galb1-4GlcNAcb1-6(Fuca1-2Galb1-3GlcNAcb1-3)Galb1-4Glc-Sp21	14.25	4.57347	32.0946															449	120	Gala1-4Galb1-4GlcNAcb-Sp0	6.25	0.5	8
450	GalNAca1-3(Fuca1-2)Galb1-3GlcNAcb1-2Mana1-6(GalNAca1-3(Fuca1-2)Galb1-3GlcNAcb1-2Mana1-3)Manb1-4GlcNAcb1-4(Fuca1-6)GlcNAcb-Sp22	16.25	2.36291	14.541															450	167	Galb1-4GlcNAcb1-6(Galb1-3)GalNAc-Sp14	6.25	0.5	8
451	Galb1-4GlcNAcb1-6(Galb1-4GlcNAcb1-2)Mana1-6(Galb1-4GlcNAcb1-2Mana1-3)Manb1-4GlcNAcb1-4GlcNAcb-Sp19	12	2.58199	21.5166															451	193	GlcNAcb1-6GalNAca-Sp14	6.25	0.957427	15.3188
452	Neu5Aca2-3Galb1-4GlcNAcb1-2Mana1-6(GlcNAcb1-4)(Neu5Aca2-3Galb1-4GlcNAcb1-2Mana1-3)Manb1-4GlcNAcb1-4GlcNAcb-Sp21	9	1.82574	20.286															452	194	GlcNAcb1-6Galb1-4GlcNAcb-Sp8	6.25	0.957427	15.3188
453	Neu5Aca2-3Galb1-4GlcNAcb1-4Mana1-6(GlcNAcb1-4)(Neu5Aca2-3Galb1-4GlcNAcb1-4(Neu5Aca2-3Galb1-4GlcNAcb1-2)Mana1-3)Manb1-4GlcNAcb1-4GlcNAcb-Sp21	10	7.61577	76.1577															453	417	GalNAca1-3(Fuca1-2)Galb1-3GlcNAcb1-3GalNAc-Sp14	6.25	0.5	8
454	Neu5Aca2-3Galb1-4GlcNAcb1-6(Neu5Aca2-3Galb1-4GlcNAcb1-2)Mana1-6(GlcNAcb1-4)(Neu5Aca2-3Galb1-4GlcNAcb1-2Mana1-3)Manb1-4GlcNAcb1-4GlcNAcb-Sp21	12.5	4.3589	34.8712															454	79	Fuca1-3GlcNAcb-Sp8	6	1.41421	23.5702
455	Neu5Aca2-3Galb1-4GlcNAcb1-6(Neu5Aca2-3Galb1-4GlcNAcb1-2)Mana1-6(GlcNAcb1-4)(Neu5Aca2-3Galb1-4GlcNAcb1-4(Neu5Aca2-3Galb1-4GlcNAcb1-2)Mana1-3)Manb1-4GlcNAcb1-4GlcNAcb-Sp21	8.5	5.25991	61.8813															455	153	Galb1-4(Fuca1-3)GlcNAcb1-3Galb1-4(Fuca1-3)GlcNAcb-Sp0	6	3.55903	59.3171
456	Neu5Aca2-6Galb1-4GlcNAcb1-2Mana1-6(GlcNAcb1-4)(Neu5Aca2-6Galb1-4GlcNAcb1-2Mana1-3)Manb1-4GlcNAcb1-4GlcNAcb-Sp21	10	2.44949	24.4949															456	286	Galb1-4(Fuca1-3)(6S)GlcNAcb-Sp0	6	0	0
457	Neu5Aca2-6Galb1-4GlcNAcb1-4Mana1-6(GlcNAcb1-4)(Neu5Aca2-6Galb1-4GlcNAcb1-4(Neu5Aca2-6Galb1-4GlcNAcb1-2)Mana1-3)Manb1-4GlcNAcb1-4GlcNAcb-Sp21	11.75	4.03113	34.3075															457	328	GalNAcb1-3Gala1-4Galb1-4GlcNAcb1-3Galb1-4Glcb-Sp0	6	1.63299	27.2166
458	Neu5Aca2-6Galb1-4GlcNAcb1-6(Neu5Aca2-6Galb1-4GlcNAcb1-2)Mana1-6(GlcNAcb1-4)(Neu5Aca2-6Galb1-4GlcNAcb1-2Mana1-3)Manb1-4GlcNAcb1-4GlcNAcb-Sp21	16.75	3.20156	19.1138															458	400	Galb1-3GlcNAca1-6Galb1-4GlcNAcb-Sp0	6	1.1547	19.245
459	Neu5Aca2-6Galb1-4GlcNAcb1-6(Neu5Aca2-6Galb1-4GlcNAcb1-2)Mana1-6(GlcNAcb1-4)(Neu5Aca2-6Galb1-4GlcNAcb1-4(Neu5Aca2-6Galb1-4GlcNAcb1-2)Mana1-3)Manb1-4GlcNAcb1-4GlcNAcb-Sp21	142.75	137.587	96.3834															459	512	Neu5Aca2-6Galb1-4GlcNAcb1-2Man-Sp0	6	0.816497	13.6083
460	Gala1-3(Fuca1-2)Galb1-3GalNAca-Sp8	17.75	6.65207	37.4764															460	33	(3S)Galb1-4(Fuca1-3)GlcNAc-Sp8	5.75	4.99166	86.8115
461	Gala1-3(Fuca1-2)Galb1-3GalNAcb-Sp8	3.5	0.57735	16.4957															461	90	GalNAca1-3(Fuca1-2)Galb-Sp18	5.75	5.61991	97.7375
462	Glca1-6Glca1-6Glca1-6Glcb-Sp10	12.25	3.94757	32.2251															462	254	Neu5Aca2-3Galb1-4GlcNAcb1-3Galb1-4GlcNAcb1-3Galb1-4GlcNAcb-Sp0	5.75	1.89297	32.9212
463	Glca1-4Glca1-4Glca1-4Glcb-Sp10	5.75	0.5	8.69565															463	267	Neu5Aca2-6Galb1-4GlcNAcb1-3Galb1-4GlcNAcb-Sp0	5.75	4.5	78.2609
464	Neu5Aca2-3Galb1-4GlcNAcb1-6(Neu5Aca2-3Galb1-4GlcNAcb1-3)GalNAca-Sp14	7	1.41421	20.2031															464	303	GlcAb1-3GlcNAcb-Sp8	5.75	0.957427	16.6509
465	Fuca1-2Galb1-4(Fuca1-3)GlcNAcb1-2Mana1-6(Fuca1-2Galb1-4(Fuca1-3)GlcNAcb1-2Mana1-3)Manb1-4GlcNAcb1-4(Fuca1-6)GlcNAcb-Sp24	26	5.35413	20.5928															465	327	Gala1-4Galb1-4GlcNAcb1-3Galb1-4Glcb-Sp0	5.75	0.957427	16.6509
466	Fuca1-2Galb1-3(Fuca1-4)GlcNAcb1-2Mana1-6(Fuca1-2Galb1-3(Fuca1-4)GlcNAcb1-2Mana1-3)Manb1-4GlcNAcb1-4(Fuca1-6)GlcNAcb1-4(Fuca1-6)GlcNAcb-Sp19	31.25	9.5	30.4															466	351	KDNa2-6Galb1-4GlcNAc-Sp0	5.75	0.957427	16.6509
467	GlcNAcb1-6(GlcNAcb1-2)Mana1-6(GlcNAcb1-2Mana1-3)Manb1-4GlcNAcb1-4(Fuca1-6)GlcNAcb-Sp24	14.75	3.30404	22.4003															467	415	Fuca1-2Galb1-3GlcNAcb1-3GalNAc-Sp14	5.75	2.21736	38.5627
468	Galb1-3GlcNAcb1-2Mana1-6(GlcNAcb1-4)(Galb1-3GlcNAcb1-2Mana1-3)Manb1-4GlcNAcb1-4GlcNAcb-Sp21	5	1.82574	36.5148															468	463	Glca1-4Glca1-4Glca1-4Glcb-Sp10	5.75	0.5	8.69565
469	Neu5Aca2-6Galb1-4GlcNAcb1-6(Galb1-3GlcNAcb1-3)Galb1-4Glcb-Sp21	10.5	3	28.5714															469	523	Galb1-4GlcNAcb1-2 Mana1-6(GlcNAcb1-4)(Galb1-4GlcNAcb1-2Mana1-3)Manb1-4GlcNAcb1-4(Fuca1-6)GlcNAc-Sp21	5.75	3.0957	53.8382
470	Neu5Aca2-3Galb1-4GlcNAcb1-2Mana-Sp0	8.25	2.21736	26.877															470	78	Fuca1-2Galb-Sp8	5.5	1	18.1818
471	Neu5Aca2-3Galb1-4GlcNAcb1-6GalNAca-Sp14	8.5	1.73205	20.3771															471	361	Neu5Aca2-6GlcNAcb1-4GlcNAcb1-4GlcNAc-Sp21	5.5	1	18.1818
472	Neu5Aca2-6Galb1-4GlcNAcb1-6GalNAca-Sp14	16	2.44949	15.3093															472	372	Neu5Aca2-3Galb1-4(Fuca1-3)GlcNAcb1-3GalNAca-Sp14	5.5	1.29099	23.4726
473	Neu5Aca2-6Galb1-4 GlcNAcb1-6(Neu5Aca2-6Galb1-4GlcNAcb1-3)GalNAca-Sp14	49.5	54.1264	109.346															473	522	GlcNAcb1-2 Mana1-6(GlcNAcb1-4)(GlcNAcb1-2Mana1-3)Manb1-4GlcNAcb1-4(Fuca1-6)GlcNAc-Sp21	5.5	6.245	113.545
474	Neu5Aca2-6Galb1-4GlcNAcb1-2Mana1-6(Neu5Aca2-6Galb1-4GlcNAcb1-2Mana1-3)Manb1-4GlcNAcb1-4(Fuca1-6)GlcNAcb-Sp24	10	1.82574	18.2574															474	530	Galb1-3GalNAcb1-3Gal-Sp21	5.5	3.10913	56.5296
475	Neu5Aca2-3Galb1-4GlcNAcb1-2Mana1-6(Neu5Aca2-3Galb1-4GlcNAcb1-2Mana1-3)Manb1-4GlcNAcb1-4(Fuca1-6)GlcNAcb-Sp24	24.25	5.058	20.8577															475	232	Neu5Aca2-6(Neu5Aca2-3)GalNAca-Sp8	5.25	1.25831	23.9677
476	Mana1-6(Mana1-3)Manb1-4GlcNAcb1-4(Fuca1-6)GlcNAcb-Sp19	20	1.41421	7.07107															476	263	Neu5Aca2-6Galb1-4(6S)GlcNAcb-Sp8	5.25	3.30404	62.9341
477	Galb1-4GlcNAcb1-6(Galb1-4GlcNAcb1-2)Mana1-6(Galb1-4GlcNAcb1-2Mana1-3)Manb1-4GlcNAcb1-4(Fuca1-6)GlcNAcb-Sp24	30.25	2.62996	8.69407															477	290	Neu5Aca2-3Galb1-3GlcNAcb1-3Galb1-3GlcNAcb-Sp0	5.25	2.21736	42.2353
478	Neu5Aca2-3Galb1-3GlcNAcb1-2Mana1-6(GlcNAcb1-4)(Neu5Aca2-3Galb1-3GlcNAcb1-2Mana1-3)Manb1-4GlcNAcb1-4GlcNAc-Sp21	17.75	1.89297	10.6646															478	309	Mana1-6Manb-Sp10	5.25	1.25831	23.9677
479	Neu5Aca2-6Galb1-4GlcNAcb1-6(Fuca1-2Galb1-4(Fuca1-3)GlcNAcb1-3)Galb1-4Glc-Sp21	11.75	5.37742	45.7653															479	508	(4S)GalNAcb-Sp10	5.25	0.957427	18.2367
480	Galb1-3GlcNAcb1-6GalNAca-Sp14	14.75	6.44851	43.7187															480	533	Galβ1-4GlcNAcβ1-3Galβ1-4GlcNAcβ1-2Manα1-6(Galβ1-4GlcNAcβ1-3Galβ1-4GlcNAcβ1-2Manα1-3)Manβ1-4GlcNAcβ1-4GlcNAcβ-Sp12	5.25	0.5	9.52381
481	Gala1-3Galb1-3GlcNAcb1-6GalNAca-Sp14	17.5	4.20317	24.0181															481	569	GlcNAcb1-3Galb1-4GlcNAcb1-6(Galb1-3)GalNAca-Sp14	5.25	0.5	9.52381
482	Galb1-3(Fuca1-4)GlcNAcb1-6GalNAca-Sp14	26	3.16228	12.1626															482	11	Neu5Acb-Sp8	5	0	0
483	Neu5Aca2-3Galb1-3GlcNAcb1-6GalNAca-Sp14	4.25	1.5	35.2941															483	96	GalNAcb1-3Gala1-4Galb1-4GlcNAcb-Sp0	5	2.16025	43.2049
484	(3S)Galb1-3(Fuca1-4)GlcNAcb-Sp0	44493.8	1393.5	3.13189															484	98	GalNAcb1-4GlcNAcb-Sp0	5	0	0
485	Galb1-4(Fuca1-3)GlcNAcb1-6(Neu5Aca2-6(Neu5Aca2-3Galb1-3)GlcNAcb1-3)Galb1-4Glc-Sp21	4.25	0.957427	22.5277															485	106	Gala1-3(Fuca1-2)Galb1-4Glcb-Sp0	5	0.816497	16.3299
486	Fuca1-2Galb1-4GlcNAcb1-6GalNAca-Sp14	8.75	0.5	5.71429															486	127	Galb1-3GlcNAcb1-3Galb1-4(Fuca1-3)GlcNAcb-Sp0	5	2.58199	51.6398
487	Gala1-3Galb1-4GlcNAcb1-6GalNAca-Sp14	13	1.41421	10.8786															487	129	Galb1-3(Fuca1-4)GlcNAc-Sp8	5	0.816497	16.3299
488	Galb1-4(Fuca1-3)GlcNAcb1-2Mana-Sp0	23.5	1.73205	7.37043															488	150	Galb1-3GlcNAcb-Sp8	5	0.816497	16.3299
489	Fuca1-2(6S)Galb1-3GlcNAcb-Sp0	7.25	0.5	6.89655															489	171	Galb1-4Glcb-Sp0	5	0	0
490	Gala1-3(Fuca1-2)Galb1-4GlcNAcb1-6GalNAca-Sp14	15.25	2.98608	19.5808															490	215	Manb1-4GlcNAcb-Sp0	5	1.63299	32.6599
491	Fuca1-2Galb1-4GlcNAcb1-2Mana-Sp0	3.5	1.73205	49.4872															491	253	Neu5Aca2-3Galb1-4(Fuca1-3)GlcNAcb1-3Galb1-4GlcNAcb-Sp8	5	0	0
492	Fuca1-2Galb1-3(6S)GlcNAcb-Sp0	27.25	10.0789	36.9866															492	353	KDNa2-3Galb1-3GalNAca-Sp14	5	0.816497	16.3299
493	Fuca1-2(6S)Galb1-3(6S)GlcNAcb-Sp0	43	16.5126	38.4014															493	445	Neu5Aca2-8Neu5Aca2-3Galb1-3GalNAcb1-4(Neu5Aca2-8Neu5Aca2-3)Galb1-4Glcb-Sp0	5	0	0
494	Neu5Aca2-6GalNAcb1-4(6S)GlcNAcb-Sp8	6.5	2.88675	44.4116															494	468	Galb1-3GlcNAcb1-2Mana1-6(GlcNAcb1-4)(Galb1-3GlcNAcb1-2Mana1-3)Manb1-4GlcNAcb1-4GlcNAcb-Sp21	5	1.82574	36.5148
495	GalNAcb1-4(Fuca1-3)(6S)GlcNAcb-Sp8	14.75	2.36291	16.0197															495	506	GalNAcb1-4(6S)GlcNAc-Sp8	5	0.816497	16.3299
496	(3S)GalNAcb1-4(Fuca1-3)GlcNAcb-Sp8	53	47.4482	89.5249															496	585	Galb1-3GalNAcb1-4(Neu5Aca2-8Neu5Aca2-8Neu5Aca2-3)Galb1-4Glcb-Sp21	5	0.816497	16.3299
497	Fuca1-2Galb1-3GlcNAcb1-6(Fuca1-2Galb1-3GlcNAcb1-3)GalNAca-Sp14	11.5	3.31662	28.8402															497	107	Gala1-3(Fuca1-2)Galb-Sp8	4.75	4.99166	105.088
498	GalNAca1-3(Fuca1-2)Galb1-3GlcNAcb1-6GalNAca-Sp14	18.25	4.42531	24.2483															498	144	Galb1-3GalNAcb1-4(Neu5Aca2-3)Galb1-4Glcb-Sp0	4.75	2.21736	46.6812
499	GlcNAcb1-6(GlcNAcb1-2)Mana1-6(GlcNAcb1-4)(GlcNAcb1-4(GlcNAcb1-2)Mana1-3)Manb1-4GlcNAcb1-4(Fuca1-6)GlcNAc-Sp21	15.5	1	6.45161															499	280	Neu5Gca2-3Galb1-4Glcb-Sp0	4.75	0.957427	20.1564
500	Galb1-4GlcNAcb1-6(Galb1-4GlcNAcb1-2)Mana1-6(GlcNAcb1-4)Galb1-4GlcNAcb1-4(Gal b1-4GlcNAcb1-2)Mana1-3)Manb1-4GlcNAcb1-4(Fuca1-6)GlcNAc-Sp21	10	1.41421	14.1421															500	347	Galb1-4GlcNAcb1-2Mana1-6(Galb1-4GlcNAcb1-2Mana1-3)Manb1-4GlcNAcb1-4(Fuca1-6)GlcNAcb-Sp22	4.75	0.5	10.5263
501	Galb1-3GlcNAca1-3Galb1-4GlcNAcb-Sp8	17	2.3094	13.5847															501	377	Galb1-4(Fuca1-3)GlcNAcb1-6(Galb1-3GlcNAcb1-3)Galb1-4Glc-Sp21	4.75	0.5	10.5263
502	Galb1-3(6S)GlcNAcb-Sp8	28	6.68331	23.869															502	53	GlcNAcb1-2Mana1-6(GlcNAcb1-2Mana1-3)Manb1-4GlcNAcb1-4GlcNAcb-Sp13	4.5	0.57735	12.83
503	(6S)(4S)GalNAcb1-4GlcNAc-Sp8	22.25	2.06155	9.26541															503	57	Neu5Aca2-6Galb1-4GlcNAcb1-2Mana1-6(Neu5Aca2-6Galb1-4GlcNAcb1-2Mana1-3)Manb1-4GlcNAcb1-4GlcNAcb-Sp24	4.5	1.73205	38.49
504	(6S)GalNAcb1-4GlcNAc-Sp8	18.5	1.91485	10.3506															504	76	Fuca1-2Galb1-4GlcNAcb-Sp8	4.5	1	22.2222
505	(3S)GalNAcb1-4(3S)GlcNAc-Sp8	24.5	6.60808	26.9717															505	121	Gala1-4Galb1-4GlcNAcb-Sp8	4.5	1	22.2222
506	GalNAcb1-4(6S)GlcNAc-Sp8	5	0.816497	16.3299															506	131	Galb1-4GlcNAcb1-6GalNAca-Sp8	4.5	4.12311	91.6246
507	(3S)GalNAcb1-4GlcNAc-Sp8	13.5	1.73205	12.83															507	142	Galb1-3GalNAcb-Sp8	4.5	2.38048	52.8995
508	(4S)GalNAcb-Sp10	5.25	0.957427	18.2367															508	190	GlcNAcb1-4GlcNAcb1-4GlcNAcb1-4GlcNAcb1-4GlcNAcb1-Sp8	4.5	1	22.2222
509	Galb1-4(6P)GlcNAcb-Sp0	8.5	1	11.7647															509	211	Mana1-6(Mana1-3)Mana-Sp9	4.5	1.73205	38.49
510	(6P)Galb1-4GlcNAcb-SP0	6.5	0.57735	8.88231															510	213	Mana1-6(Mana1-3)Mana1-6(Mana1-2Mana1-3)Manb1-4GlcNAcb1-4GlcNAcb-Sp12	4.5	1.29099	28.6888
511	GalNAca1-3(Fuca1-2)Galb1-4GlcNAcb1-6GalNAc-Sp14	11	2.94392	26.7629															511	259	Neu5Aca2-3Galb1-4Glcb-Sp0	4.5	1	22.2222
512	Neu5Aca2-6Galb1-4GlcNAcb1-2Man-Sp0	6	0.816497	13.6083															512	315	Galb1-4GlcNAcb1-2Mana1-6(Neu5Aca2-6Galb1-4GlcNAcb1-2Mana1-3)Manb1-4GlcNAcb1-4GlcNAcb-Sp12	4.5	3.87298	86.0663
513	Gala1-3Galb1-4GlcNAcb1-2Mana-Sp0	9.25	0.957427	10.3506															513	324	Neu5Aca2-6Galb1-4GlcNAcb1-3Galb1-3GlcNAcb-Sp0	4.5	0.57735	12.83
514	Gala1-3(Fuca1-2)Galb1-4GlcNAcb1-2Mana-Sp0	2.75	0.957427	34.8155															514	397	Gala1-4Galb1-4GlcNAcb1-2Mana1-6(Gala1-4Galb1-4GlcNAcb1-2Mana1-3)Manb1-4GlcNAcb1-4GlcNAcb-Sp24	4.5	0.57735	12.83
515	GalNAca1-3(Fuca1-2)Galb1-4 GlcNAcb1-2Mana-Sp0	6.75	1.89297	28.044															515	419	Fuca1-2Galb1-3GlcNAcb1-2Mana1-6(Fuca1-2Galb1-3GlcNAcb1-2Mana1-3)Manb1-4GlcNAcb1-4(Fuca1-6)GlcNAcb-Sp22	4.5	1.73205	38.49
516	Galb1-3GlcNAcb1-2Mana-Sp0	3	0	0															516	528	GalNAca1-3(Fuca1-2)Galb1-3GalNAcb1-3Gala1-4Galb1-4Glc-Sp21	4.5	2.08167	46.2592
517	Gala1-3(Fuca1-2)Galb1-3GlcNAcb1-6GalNAc-Sp14	8.5	0.57735	6.79236															517	568	GlcNAcb1-3Galb1-4GlcNAcb1-3GalNAca-Sp14	4.5	0.57735	12.83
518	Neu5Aca2-3Galb1-3GlcNAcb1-2Mana-Sp0	8.75	3.20156	36.5893															518	584	GlcNAcb1-3Fuca-Sp21	4.5	1.29099	28.6888
519	Gala1-3Galb1-3GlcNAcb1-2Mana-Sp0	19.5	3.31662	17.0083															519	55	Neu5Aca2-6Galb1-4GlcNAcb1-2Mana1-6(Neu5Aca2-6Galb1-4GlcNAcb1-2Mana1-3)Manb1-4GlcNAcb1-4GlcNAcb-Sp12	4.25	3.30404	77.7421
520	GalNAcb1-4GlcNAcb1-2Mana-Sp0	13.25	1.70783	12.8892															520	97	GalNAcb1-4(Fuca1-3)GlcNAcb-Sp0	4.25	3.59398	84.5642
521	Neu5Aca2-3Galb1-3GalNAcb1-4Galb1-4Glcb-Sp0	17.5	1.73205	9.89743															521	119	Gala1-4(Fuca1-2)Galb1-4GlcNAcb-Sp8	4.25	0.957427	22.5277
522	GlcNAcb1-2 Mana1-6(GlcNAcb1-4)(GlcNAcb1-2Mana1-3)Manb1-4GlcNAcb1-4(Fuca1-6)GlcNAc-Sp21	5.5	6.245	113.545															522	188	GlcNAcb1-4Galb1-4GlcNAcb-Sp8	4.25	0.5	11.7647
523	Galb1-4GlcNAcb1-2 Mana1-6(GlcNAcb1-4)(Galb1-4GlcNAcb1-2Mana1-3)Manb1-4GlcNAcb1-4(Fuca1-6)GlcNAc-Sp21	5.75	3.0957	53.8382															523	212	Mana1-2Mana1-2Mana1-6(Mana1-3)Mana-Sp9	4.25	2.06155	48.5071
524	Galb1-4GlcNAcb1-2 Mana1-6(Galb1-4GlcNAcb1-4)(Galb1-4GlcNAcb1-2Mana1-3)Manb1-4GlcNAcb1-4(Fuca1-6)GlcNAc-Sp21	9.5	2.38048	25.0576															524	235	Neu5Aca2-3Galb1-3(6S)GlcNAc-Sp8	4.25	0.5	11.7647
525	Fuca1-4(Galb1-3)GlcNAcb1-2 Mana-Sp0	40	2	5															525	298	Galb1-4GlcNAcb1-6(Galb1-4GlcNAcb1-3)Galb1-4GlcNAc-Sp0	4.25	1.89297	44.5405
526	Neu5Aca2-3Galb1-4(Fuca1-3)GlcNAcb1-2Mana-Sp0	13.25	3.5	26.4151															526	307	GlcNAcb1-4GlcNAcb-Sp12	4.25	0.5	11.7647
527	GlcNAcb1-3Galb1-4GlcNAcb1-6(GlcNAcb1-3)Galb1-4GlcNAc-Sp0	16.5	3.51188	21.2841															527	326	Neu5Aca2-6Galb1-4GlcNAcb1-3Galb1-4GlcNAcb1-3Galb1-4GlcNAcb-Sp0	4.25	0.957427	22.5277
528	GalNAca1-3(Fuca1-2)Galb1-3GalNAcb1-3Gala1-4Galb1-4Glc-Sp21	4.5	2.08167	46.2592															528	443	Gala1-3(Fuca1-2)Galb1-4GlcNAcb1-6(Gala1-3(Fuca1-2)Galb1-4GlcNAcb1-3)GalNAc-Sp14	4.25	0.5	11.7647
529	Gala1-3(Fuca1-2)Galb1-3GalNAcb1-3Gala1-4Galb1-4Glc-Sp21	9	1.82574	20.286															529	483	Neu5Aca2-3Galb1-3GlcNAcb1-6GalNAca-Sp14	4.25	1.5	35.2941
530	Galb1-3GalNAcb1-3Gal-Sp21	5.5	3.10913	56.5296															530	485	Galb1-4(Fuca1-3)GlcNAcb1-6(Neu5Aca2-6(Neu5Aca2-3Galb1-3)GlcNAcb1-3)Galb1-4Glc-Sp21	4.25	0.957427	22.5277
531	GlcNAcb1-3Galb1-4GlcNAcb1-2Mana1-6(GlcNAcb1-3Galb1-4GlcNAcb1-2Mana1-3)Manb1-4GlcNAcb1-4GlcNAcb-Sp12	1078.75	115.82	10.7365															531	550	GalNAcb1-4GlcNAcb1-3GalNAcb1-4GlcNAcb-Sp0	4.25	0.957427	22.5277
532	GlcNAcb1-3Galb1-4GlcNAcb1-2Mana1-6(GlcNAcb1-3Galb1-4GlcNAcb1-2Mana1-3)Manb1-4GlcNAcb1-4GlcNAcb-Sp25	7.25	3.77492	52.0678															532	570	GlcNAcb1-3Galb1-4GlcNAcb1-6(GlcNAcb1-3Galb1-4GlcNAcb1-3)GalNAca-Sp14	4.25	0.957427	22.5277
533	Galβ1-4GlcNAcβ1-3Galβ1-4GlcNAcβ1-2Manα1-6(Galβ1-4GlcNAcβ1-3Galβ1-4GlcNAcβ1-2Manα1-3)Manβ1-4GlcNAcβ1-4GlcNAcβ-Sp12	5.25	0.5	9.52381															533	6	Fuca-Sp8	4	1.82574	45.6435
534	Fuca1-2Galb1-4GlcNAcb1-3Galb1-4GlcNAcb1-2Mana1-6(Fuca1-2Galb1-4GlcNAcb1-3Galb1-4GlcNAcb1-2Mana1-3)Manb1-4GlcNAcb1-4GlcNAcb-Sp24	3.5	1.73205	49.4872															534	173	GlcNAca1-3Galb1-4GlcNAcb-Sp8	4	0.816497	20.4124
535	GlcNAcb1-3Galb1-4GlcNAcb1-3Galb1-4GlcNAcb1-2Mana1-6(GlcNAcb1-3Galb1-4GlcNAcb1-3Galb1-4GlcNAcb1-2Mana1-3)Manb1-4GlcNAcb1-4GlcNAcb-Sp12	252.25	77.073	30.5542															535	284	Neu5Aca2-3Galb1-4GlcNAcb1-6(Galb1-3)GalNAca-Sp14	4	0.816497	20.4124
536	GlcNAcb1-3Galb1-4GlcNAcb1-3Galb1-4GlcNAcb1-2Mana1-6(GlcNAcb1-3Galb1-4GlcNAcb1-3Galb1-4GlcNAcb1-2Mana1-3)Manb1-4GlcNAcb1-4GlcNAcb-Sp25	22	5.47723	24.8965															536	323	Neu5,9Ac2a2-3Galb1-3GlcNAcb-Sp0	4	4.24264	106.066
537	Galb1-4GlcNAcb1-3Galb1-4GlcNAcb1-3Galb1-4GlcNAcb1-2Mana1-6(Galb1-4GlcNAcb1-3Galb1-4GlcNAcb1-3Galb1-4GlcNAcb1-2Mana1-3)Manb1-4GlcNAcb1-4GlcNAcb-Sp12	796.25	250.485	31.4581															537	340	Mana1-6(Neu5Aca2-6Galb1-4GlcNAcb1-2Mana1-3)Manb1-4GlcNAcb1-4GlcNAc-Sp12	4	2.94392	73.598
538	Galb1-3GlcNAcb1-3Galb1-4GlcNAcb1-2Mana1-6(Galb1-3GlcNAcb1-3Galb1-4GlcNAcb1-2Mana1-3)Manb1-4GlcNAcb1-4GlcNAc-Sp25	18	0.816497	4.53609															538	345	Mana1-6(Galb1-4GlcNAcb1-2Mana1-3)Manb1-4GlcNAcb1-4GlcNAcb-Sp12	4	1.82574	45.6435
539	Neu5Gca2-8Neu5Gca2-3Galb1-4GlcNAc-Sp0	13.25	3.20156	24.1627															539	393	Fuca1-2Galb1-4GlcNAcb1-3GalNAca-Sp14	4	0.816497	20.4124
540	Neu5Aca2-8Neu5Gca2-3Galb1-4GlcNAc-Sp0	13.75	4.99166	36.303															540	548	GlcNAcb1-3Galb1-4GlcNAcb1-6(GlcNAcb1-3Galb1-3)GalNAca-Sp14	4	0.816497	20.4124
541	Neu5Gca2-8Neu5Aca2-3Galb1-4GlcNAc-Sp0	13.75	1.25831	9.15131															541	561	GlcNAcb1-3Galb1-4GlcNAcb1-3Galb1-4GlcNAcb1-2Mana1-6(GlcNAcb1-3Galb1-4GlcNAcb1-3Galb1-4GlcNAcb1-2Mana1-3)Manb1-4GlcNAcb1-4(Fuca1-6)GlcNAcb-Sp24	4	1.1547	28.8675
542	Neu5Gca2-8Neu5Gca2-3Galb1-4GlcNAcb1-3Galb1-4GlcNAc-Sp0	3.75	3.0957	82.5519															542	580	Neu5Aca2-6Galb1-4GlcNAcb1-3Galb1-4GlcNAcb1-6(Neu5Aca2-6Galb1-4GlcNAcb1-3Galb1-4GlcNAcb1-3)GalNAca-Sp14	4	1.1547	28.8675
543	Neu5Gca2-8Neu5Gca2-6Galb1-4GlcNAc-Sp0	16.75	0.957427	5.71598															543	7	Fuca-Sp9	3.75	1.25831	33.5548
544	Neu5Aca2-8Neu5Aca2-3Galb1-4GlcNAc-Sp0	9.5	3.41565	35.9542															544	58	Fuca1-2Galb1-3GalNAcb1-3Gala-Sp9	3.75	1.70783	45.542
545	GlcNAcb1-3Galb1-4GlcNAcb1-6(GlcNAcb1-3Galb1-4GlcNAcb1-2)Mana1-6(GlcNAcb1-3Galb1-4GlcNAcb1-2Man a1-3)Manb1-4GlcNAcb1-4GlcNAc-Sp24	1441.5	651.189	45.1744															545	276	Neu5Gca2-3Galb1-3(Fuca1-4)GlcNAcb-Sp0	3.75	1.89297	50.4792
546	Galb1-4GlcNAcb1-3Galb1-4GlcNAcb1-6(Galb1-4GlcNAcb1-3Galb1-4GlcNAcb1-2)Mana1-6(Galb1-4GlcNAcb1-3Galb1-4GlcNAcb1-2Mana1-3)Mana1-4GlcNAcb1-4GlcNAc-Sp24	146.75	34.1894	23.2977															546	368	Galα1-3(Fucα1-2)Galβ1-3GlcNAcβ1-2Manα1-6(Galα1-3(Fucα1-2)Galβ1-3GlcNAcβ1-2Manα1-3)Manβ1-4GlcNAcβ1-4GlcNAcβ-Sp20	3.75	0.957427	25.5314
547	Gala1-3Galb1-4GlcNAcb1-2Mana1-6(Gala1-3Galb1-4GlcNAcb1-2Mana1-3)Manb1-4GlcNAcb1-4GlcNAc-Sp24	79	28.4019	35.9517															547	374	Galb1-3GalNAca1-3(Fuca1-2)Galb1-4Glc-Sp0	3.75	0.957427	25.5314
548	GlcNAcb1-3Galb1-4GlcNAcb1-6(GlcNAcb1-3Galb1-3)GalNAca-Sp14	4	0.816497	20.4124															548	391	Galb1-4GlcNAcb1-2Mana1-6(GlcNAcb1-2Mana1-3)Manb1-4GlcNAcb1-4GlcNAc-Sp12	3.75	0.5	13.3333
549	GalNAcb1-3GlcNAcb-Sp0	8.25	2.87228	34.8155															549	395	GalNAca1-3GalNAcb1-3Gala1-4Galb1-4GlcNAcb-Sp0	3.75	0.5	13.3333
550	GalNAcb1-4GlcNAcb1-3GalNAcb1-4GlcNAcb-Sp0	4.25	0.957427	22.5277															550	441	Galb1-4GlcNAcb1-2Mana-Sp0	3.75	1.5	40
551	GlcNAcb1-3Galb1-4GlcNAcb1-3Galb1-4GlcNAcb1-3Galb1-4GlcNAcb1-3Galb1-4GlcNAcb1-2Mana1-6(GlcNAcb1-3Galb1-4GlcNAcb1-3Galb1-4GlcNAcb1-3Galb1-4GlcNAcb1-3Galb1-4GlcNAcb1-2Mana1-3)Manb1-4GlcNAcb1-4GlcNAcb-Sp25	11	1.82574	16.5977															551	447	GalNAca1-3(Fuca1-2)Galb1-4GlcNAcb1-2Mana1-6(GalNAca1-3(Fuca1-2)Galb1-4GlcNAcb1-2Mana1-3)Manb1-4GlcNAcb1-4(Fuca1-6)GlcNAcb-Sp22	3.75	0.5	13.3333
552	Galb1-4GlcNAcb1-3Galb1-4GlcNAcb1-3Galb1-4GlcNAcb1-3Galb1-4GlcNAcb1-3Galb1-4GlcNAcb1-2Mana1-6(Galb1-4GlcNAcb1-3Galb1-4GlcNAcb1-3Galb1-4GlcNAcb1-3Galb1-4GlcNAcb1-3Galb1-4GlcNAcb1-2Mana1-3)Manb1-4GlcNAcb1-4GlcNAcb-Sp25	9.25	7.27438	78.642															552	542	Neu5Gca2-8Neu5Gca2-3Galb1-4GlcNAcb1-3Galb1-4GlcNAc-Sp0	3.75	3.0957	82.5519
553	GlcNAb1-3Galb1-3GalNAc-Sp14	10	1.82574	18.2574															553	5	GalNAca-Sp15	3.5	1.29099	36.8856
554	Galb1-3GlcNAcb1-6(Galb1-3)GalNAc-Sp14	19.5	2.64575	13.568															554	80	Fuca1-4GlcNAcb-Sp8	3.5	1.73205	49.4872
555	(3S)GlcAb1-3Galb1-4GlcNAcb1-3Galb1-4Glc-Sp0	17.5	7.93725	45.3557															555	82	GalNAca1-3(Fuca1-2)Galb1-3GlcNAcb-Sp0	3.5	1	28.5714
556	(3S)GlcAb1-3Galb1-4GlcNAcb1-2Mana-Sp0	20.75	2.5	12.0482															556	152	Galb1-4(Fuca1-3)GlcNAcb-Sp8	3.5	1	28.5714
557	Galb1-3GlcNAcb1-3Galb1-4GlcNAcb1-3Galb1-4GlcNAcb1-6(Galb1-3GlcNAcb1-3Galb1-4GlcNAcb1-3Galb1-4GlcNAb1-2)Mana1-6(Galb1-3GlcNAcb1-3Galb1-4GlcNAcb1-3Galb1-4GlcNAcb1-2Mana1-3)Manb1-4GlcNAcb1-4(Fuca1-6)GlcNAcb-Sp24	190	13.1403	6.91593															557	461	Gala1-3(Fuca1-2)Galb1-3GalNAcb-Sp8	3.5	0.57735	16.4957
558	Galb1-3GlcNAcb1-3Galb1-4GlcNAcb1-6(Galb1-3GlcNAcb1-3Galb1-4GlcNAb1-2)Mana1-6(Galb1-3GlcNAcb1-3Galb1-4GlcNAcb1-2Mana1-3)Manb1-4GlcNAcb1-4(Fuca1-6)GlcNAcb-Sp24	141.75	63.4317	44.749															558	491	Fuca1-2Galb1-4GlcNAcb1-2Mana-Sp0	3.5	1.73205	49.4872
559	Neu5Aca2-8Neu5Aca2-3Galb1-3GalNAcb1-4(Neu5Aca2-3)Galb1-4Glc-Sp21	16.25	3.30404	20.3325															559	534	Fuca1-2Galb1-4GlcNAcb1-3Galb1-4GlcNAcb1-2Mana1-6(Fuca1-2Galb1-4GlcNAcb1-3Galb1-4GlcNAcb1-2Mana1-3)Manb1-4GlcNAcb1-4GlcNAcb-Sp24	3.5	1.73205	49.4872
560	Galb1-4GlcNAcb1-3Galb1-4GlcNAcb1-2Mana1-6(Galb1-4GlcNAcb1-3Galb1-4GlcNAcb1-2Mana1-3)Manb1-4GlcNAcb1-4(Fuca1-6)GlcNAcb-Sp24	16.25	6.60177	40.6263															560	399	Galb1-3GlcNAcb1-6Galb1-4GlcNAcb-Sp0	3.25	0.957427	29.4593
561	GlcNAcb1-3Galb1-4GlcNAcb1-3Galb1-4GlcNAcb1-2Mana1-6(GlcNAcb1-3Galb1-4GlcNAcb1-3Galb1-4GlcNAcb1-2Mana1-3)Manb1-4GlcNAcb1-4(Fuca1-6)GlcNAcb-Sp24	4	1.1547	28.8675															561	9	Neu5Aca-Sp8	3	1.63299	54.4331
562	Galb1-4GlcNAcb1-3Galb1-4GlcNAcb1-6(Galb1-4GlcNAcb1-3Galb1-4GlcNAb1-2)Mana1-6(Galb1-4GlcNAcb1-3Galb1-4GlcNAcb1-2Mana1-3)Manb1-4GlcNAcb1-4(Fuca1-6)GlcNAcb-Sp24	276.5	83.6521	30.2539															562	192	GlcNAcb1-6GalNAca-Sp8	3	1.63299	54.4331
563	Galb1-4GlcNAcb1-3Galb1-4GlcNAcb1-3Galb1-4GlcNAcb1-6(Galb1-4GlcNAcb1-3Galb1-4GlcNAcb1-3Galb1-4GlcNAb1-2)Mana1-6(Galb1-4GlcNAcb1-3Galb1-4GlcNAcb1-3Galb1-4GlcNAcb1-2Mana1-3)Manb1-4GlcNAcb1-4(Fuca1-6)GlcNAcb-Sp24	28	9.4163	33.6296															563	278	Neu5Gca2-3Galb1-4(Fuca1-3)GlcNAcb-Sp0	3	1.1547	38.49
564	Galb1-4GlcNAcb1-3Galb1-4GlcNAcb1-3GalNAca-Sp14	9.75	4.34933	44.6085															564	321	Neu5Aca2-3Galb1-4GlcNAcb1-2Mana1-6(Neu5Aca2-6Galb1-4GlcNAcb1-2Mana1-3)Manb1-4GlcNAcb1-4GlcNAcb-Sp12	3	0.816497	27.2166
565	Galb1-4GlcNAcb1-3Galb1-4GlcNAcb1-6(Galb1-3)GalNAca-Sp14	142.25	60.3952	42.4571															565	343	Galb1-4GlcNAcb1-2Mana1-3Manb1-4GlcNAcb1-4GlcNAc-Sp12	3	0	0
566	Galb1-4GlcNAcb1-3Galb1-4GlcNAcb1-6(Galb1-4GlcNAcb1-3Galb1-4GlcNAcb1-3)GalNAca-Sp14	94.5	19.6723	20.8173															566	370	Neu5Aca2-3Galb1-4GlcNAcb1-3GalNAc-Sp14	3	0.816497	27.2166
567	Neu5Aca2-3Galb1-4GlcNAcb1-3Galb1-4GlcNAcb1-3GalNAca-Sp14	6.75	0.5	7.40741															567	376	Galb1-3GlcNAcb1-3Galb1-4GlcNAcb1-6(Galb1-3GlcNAcb1-3)Galb1-4Glcb-Sp0	3	0	0
568	GlcNAcb1-3Galb1-4GlcNAcb1-3GalNAca-Sp14	4.5	0.57735	12.83															568	421	Galb1-3GlcNAcb1-6(Galb1-3GlcNAcb1-2)Mana1-6(Galb1-3GlcNAcb1-2Mana1-3)Manb1-4GlcNAcb1-4GlcNAcb-Sp19	3	0.816497	27.2166
569	GlcNAcb1-3Galb1-4GlcNAcb1-6(Galb1-3)GalNAca-Sp14	5.25	0.5	9.52381															569	516	Galb1-3GlcNAcb1-2Mana-Sp0	3	0	0
570	GlcNAcb1-3Galb1-4GlcNAcb1-6(GlcNAcb1-3Galb1-4GlcNAcb1-3)GalNAca-Sp14	4.25	0.957427	22.5277															570	108	Gala1-3(Fuca1-2)Galb-Sp18	2.75	0.957427	34.8155
571	Neu5Aca2-3Galb1-4GlcNAcb1-3Galb1-4GlcNAcb1-6(Neu5Aca2-3Galb1-4GlcNAcb1-3Galb1-4GlcNAcb1-3)GalNAca-Sp14	7.5	3.51188	46.8251															571	231	Neu5Aca2-3Galb1-3GalNAcb1-4(Neu5Aca2-3)Galb1-4Glcb-Sp0	2.75	0.5	18.1818
572	Neu5Aca2-6Galb1-4GlcNAcb1-3Galb1-4GlcNAcb1-3GalNAca-Sp14	12.25	0.957427	7.81573															572	257	Neu5Aca2-3Galb1-4GlcNAcb1-3Galb1-4GlcNAcb-Sp0	2.75	0.957427	34.8155
573	GlcNAcb1-3Galb1-4GlcNAcb1-3Galb1-4GlcNAcb1-3GalNAca-Sp14	20	6.97615	34.8807															573	423	Fuca1-3GlcNAcb1-6(Galb1-4GlcNAcb1-3)Galb1-4Glc-Sp21	2.75	0.957427	34.8155
574	Galb1-4GlcNAcb1-3Galb1-3GalNAca-Sp14	6.5	5.74456	88.3779															574	514	Gala1-3(Fuca1-2)Galb1-4GlcNAcb1-2Mana-Sp0	2.75	0.957427	34.8155
575	Neu5Aca2-3Galb1-4GlcNAcb1-3Galb1-4GlcNAcb1-6(Galb1-3)GalNAca-Sp14	12.25	3.30404	26.9717															575	175	GlcNAcb1-2Galb1-3GalNAca-Sp8	2.5	1.29099	51.6398
576	Neu5Aca2-6Galb1-4GlcNAcb1-3Galb1-4GlcNAcb1-6(Galb1-3)GalNAca-Sp14	86.25	122.519	142.051															576	299	GlcNAcb1-6(Galb1-4GlcNAcb1-3)Galb1-4GlcNAc-Sp0	2.5	1	40
577	Neu5Aca2-6Galb1-4GlcNAcb1-6(Galb1-3)GalNAca-Sp14	13.25	2.21736	16.7348															577	233	Neu5Aca2-3GalNAca-Sp8	2.25	0.5	22.2222
578	Neu5Aca2-3Galb1-4GlcNAcb1-3Galb1-4GlcNAcb1-2Mana1-6(Neu5Aca2-3Galb1-4GlcNAcb1-3Galb1-4GlcNAcb1-2Mana1-3)Manb1-4GlcNAcb1-4GlcNAcb-Sp12	6.75	0.5	7.40741															578	282	Neu5Gca2-6Galb1-4GlcNAcb-Sp0	2.25	0.957427	42.5523
579	GlcNAcb1-6(Neu5Aca2-3Galb1-3)GalNAca-Sp14	8.25	1.25831	15.2522															579	301	Galb1-4GlcNAcb1-6Galb1-4GlcNAcb-Sp0	2.25	0.957427	42.5523
580	Neu5Aca2-6Galb1-4GlcNAcb1-3Galb1-4GlcNAcb1-6(Neu5Aca2-6Galb1-4GlcNAcb1-3Galb1-4GlcNAcb1-3)GalNAca-Sp14	4	1.1547	28.8675															580	382	GlcNAcb1-2Mana1-6(GlcNAcb1-4(GlcNAcb1-2)Mana1-3)Manb1-4GlcNAcb1-4GlcNAc-Sp21	2.25	5.5	244.444
581	Neu5Aca2-6Galb1-4GlcNAcb1-3Galb1-4GlcNAcb1-3Galb1-4GlcNAcb1-2Mana1-6(Neu5Aca2-6Galb1-4GlcNAcb1-3Galb1-4GlcNAcb1-3Galb1-4GlcNAcb1-2Mana1-3)Manb1-4GlcNAcb1-4GlcNAcb-Sp12	127.5	78.6787	61.7088															581	305	GlcNAcb1-3Man-Sp10	1.75	1.89297	108.17
582	Neu5Aca2-3Galb1-4GlcNAcb1-3Galb1-4GlcNAcb1-3Galb1-4GlcNAcb1-2Mana1-6(Neu5Aca2-3Galb1-4GlcNAcb1-3Galb1-4GlcNAcb1-3Galb1-4GlcNAcb1-2Mana1-3)Manb1-4GlcNAcb1-4GlcNAcb-Sp12	111.75	23.9913	21.4687															582	316	Neu5Aca2-8Neu5Acb-Sp17	1.75	1.25831	71.9032
583	Neu5Aca2-6Galb1-4GlcNAcb1-3Galb1-4GlcNAcb1-2Mana1-6(Neu5Aca2-6Galb1-4GlcNAcb1-3Galb1-4GlcNAcb1-2Mana1-3)Manb1-4GlcNAcb1-4GlcNAcb-Sp12	11.5	1.29099	11.226															583	255	Neu5Aca2-3Galb1-4GlcNAcb-Sp0	1.5	1	66.6667
584	GlcNAcb1-3Fuca-Sp21	4.5	1.29099	28.6888															584	349	(6S)GlcNAcb1-3Galb1-4GlcNAcb-Sp0	1.25	1.25831	100.664
585	Galb1-3GalNAcb1-4(Neu5Aca2-8Neu5Aca2-8Neu5Aca2-3)Galb1-4Glcb-Sp21	5	0.816497	16.3299															585	147	Galb1-3GlcNAcb1-3Galb1-4GlcNAcb-Sp0	0.75	0.5	66.6667
