# Supplementary material for: mAb Das-1 recognizes 3’-Sulfated Lewis A/C, which is aberrantly expressed during metaplastic and oncogenic transformation of several gastrointestinal Epithelia
Source: PLoS One. 2021 Dec 15;16(12):e0261082. doi: 10.1371/journal.pone.0261082 (PMC8673611; doi:10.1371/journal.pone.0261082)
Supplement: S3 Dataset — This dataset will also be released for public download at www.functionalglycomics.org. (XLSX) [file pone.0261082.s005.xlsx]

## Sheet: Sheet1
Chart ID	Sample (conc.) Secondary (conc.) Barcode# Slide # Request # Date Initials	Average RFU	StDev	%CV																Chart ID	Sample (conc.) Secondary (conc.) Barcode# Slide # Request # Date Initials	Average RFU	StDev	%CV
1	Gala-Sp8	6.5	2.64575	40.7039																30	(3S)Galb1-3GlcNAcb-Sp0	53364.5	6505.5	12.1907
2	Glca-Sp8	5	1.82574	36.5148																293	(6S)Galb1-4(6S)GlcNAcb-Sp0	52774	4529.21	8.58228
3	Mana-Sp8	2.5	0.57735	23.094																28	(3S)Galb1-3(Fuca1-4)GlcNAcb-Sp8	52577.8	6380.82	12.136
4	GalNAca-Sp8	3.5	1.73205	49.4872																26	(3S)Galb1-4(6S)Glcb-Sp0	44761.2	2989.92	6.67971
5	GalNAca-Sp15	2.25	0.5	22.2222																34	(3S)Galb1-4(6S)GlcNAcb-Sp0	37880.8	1584.68	4.18335
6	Fuca-Sp8	3	0.816497	27.2166																484	(3S)Galb1-3(Fuca1-4)GlcNAcb-Sp0	36011.5	2787.54	7.7407
7	Fuca-Sp9	1.5	0.57735	38.49																31	(3S)Galb1-3GlcNAcb-Sp8	35172.8	1694.1	4.81651
8	Rhaa-Sp8	24	1.1547	4.81125																27	(3S)Galb1-4(6S)Glcb-Sp8	34384	4456.04	12.9596
9	Neu5Aca-Sp8	2	0.816497	40.8248																45	(6S)Galb1-4(6S)Glcb-Sp8	34221.8	2680.66	7.83319
10	Neu5Aca-Sp11	3.25	0.957427	29.4593																22	6S(3S)Galb1-4(6S)GlcNAcb-Sp0	34066	1020.68	2.99618
11	Neu5Acb-Sp8	2.25	0.5	22.2222																35	(3S)Galb1-4(6S)GlcNAcb-Sp8	30024	2285.88	7.6135
12	Galb-Sp8	3	0.816497	27.2166																38	(3S)Galb-Sp8	28470.8	2187.84	7.68451
13	Glcb-Sp8	28.25	8.73212	30.9102																29	(3S)Galb1-3GalNAca-Sp8	28315	1943.38	6.86342
14	Manb-Sp8	32.5	4.72582	14.541																25	(3S)Galb1-4Glcb-Sp8	6632.5	966.536	14.5727
15	GalNAcb-Sp8	5	2.58199	51.6398																217	(3S)Galb1-4(Fuca1-3)(6S)GlcNAcb-Sp8	6250.25	849.43	13.5903
16	GlcNAcb-Sp0	10.75	3.20156	29.782																37	(3S)Galb1-4GlcNAcb-Sp8	2454	405.355	16.5181
17	GlcNAcb-Sp8	7	0.816497	11.6642																84	(3S)Galb1-4(Fuca1-3)Glcb-Sp0	2191.75	141.571	6.45925
18	GlcN(Gc)b-Sp8	9	2.44949	27.2166																437	(6S)Galb1-3(6S)GlcNAc-Sp0	390	15.1217	3.87737
19	Galb1-4GlcNAcb1-6(Galb1-4GlcNAcb1-3)GalNAca-Sp8	5.75	1.70783	29.7013																36	(3S)Galb1-4GlcNAcb-Sp0	371.5	52.1121	14.0275
20	Galb1-4GlcNAcb1-6(Galb1-4GlcNAcb1-3)GalNAc-Sp14	17.75	4.78714	26.9698																187	GlcNAcb1-6(GlcNAcb1-4)GalNAca-Sp8	238.75	14.3149	5.99577
21	GlcNAcb1-6(GlcNAcb1-4)(GlcNAcb1-3)GlcNAc-Sp8	16.5	5.32291	32.26																100	Gala1-2Galb-Sp8	101.25	13.5493	13.382
22	6S(3S)Galb1-4(6S)GlcNAcb-Sp0	34066	1020.68	2.99618																203	GlcAb1-3Galb-Sp8	100.75	32.4281	32.1867
23	6S(3S)Galb1-4GlcNAcb-Sp0	23.5	3.69685	15.7313																191	GlcNAcb1-4GlcNAcb1-4GlcNAcb-Sp8	90.5	12.4499	13.7568
24	(3S)Galb1-4(Fuca1-3)(6S)Glc-Sp0	45.75	4.272	9.33771																249	Neu5Aca2-3Galb1-4(Fuca1-3)GlcNAcb1-3Galb1-4(Fuca1-3)GlcNAcb1-3Galb1-4(Fuca1-3)GlcNAcb-Sp0	59	6.0553	10.2632
25	(3S)Galb1-4Glcb-Sp8	6632.5	966.536	14.5727																285	Galb1-3GlcNAcb1-3Galb1-3GlcNAcb-Sp0	47.25	1.5	3.1746
26	(3S)Galb1-4(6S)Glcb-Sp0	44761.2	2989.92	6.67971																24	(3S)Galb1-4(Fuca1-3)(6S)Glc-Sp0	45.75	4.272	9.33771
27	(3S)Galb1-4(6S)Glcb-Sp8	34384	4456.04	12.9596																44	(6S)Galb1-4GlcNAcb-Sp8	44	2.16025	4.90965
28	(3S)Galb1-3(Fuca1-4)GlcNAcb-Sp8	52577.8	6380.82	12.136																158	Galb1-4GalNAcb1-3(Fuca1-2)Galb1-4GlcNAcb-Sp8	43.5	6.75771	15.535
29	(3S)Galb1-3GalNAca-Sp8	28315	1943.38	6.86342																207	Mana1-2Mana1-2Mana1-3Mana-Sp9	42.75	3.20156	7.48903
30	(3S)Galb1-3GlcNAcb-Sp0	53364.5	6505.5	12.1907																389	Gala1-3Galb1-3(Fuca1-4)GlcNAcb1-2Mana1-6(Gala1-3Galb1-3(Fuca1-4)GlcNAcb1-2Mana1-3)Manb1-4GlcNAcb1-4GlcNAc-Sp19	41.5	4.65475	11.2163
31	(3S)Galb1-3GlcNAcb-Sp8	35172.8	1694.1	4.81651																348	Galb1-3GlcNAcb1-2Mana1-6(Galb1-3GlcNAcb1-2Mana1-3)Manb1-4GlcNAcb1-4(Fuca1-6)GlcNAcb-Sp22	40	6	15
32	(3S)Galb1-4(Fuca1-3)GlcNAc-Sp0	25	11.1654	44.6617																381	Galb1-4GlcNAcb1-6(Galb1-4GlcNAcb1-2)Mana1-6(Galb1-4GlcNAcb1-4(Galb1-4GlcNAcb1-2)Mana1-3)Manb1-4GlcNAcb1-4GlcNAcb-Sp21	40	11.5181	28.7953
33	(3S)Galb1-4(Fuca1-3)GlcNAc-Sp8	5.75	5.85235	101.78																180	GlcNAcb1-3GalNAca-Sp14	35	8.83176	25.2336
34	(3S)Galb1-4(6S)GlcNAcb-Sp0	37880.8	1584.68	4.18335																545	GlcNAcb1-3Galb1-4GlcNAcb1-6(GlcNAcb1-3Galb1-4GlcNAcb1-2)Mana1-6(GlcNAcb1-3Galb1-4GlcNAcb1-2Man a1-3)Manb1-4GlcNAcb1-4GlcNAc-Sp24	34.75	9.17878	26.4138
35	(3S)Galb1-4(6S)GlcNAcb-Sp8	30024	2285.88	7.6135																356	Fuca1-2Galb1-4(Fuca1-3)GlcNAcb1-2Mana1-6(Fuca1-2Galb1-4(Fuca1-3)GlcNAcb1-2Mana1-3)Manb1-4GlcNAcb1-4GlcNAb-Sp20	33.5	2.64575	7.89777
36	(3S)Galb1-4GlcNAcb-Sp0	371.5	52.1121	14.0275																525	Fuca1-4(Galb1-3)GlcNAcb1-2 Mana-Sp0	32.75	13.5739	41.4469
37	(3S)Galb1-4GlcNAcb-Sp8	2454	405.355	16.5181																14	Manb-Sp8	32.5	4.72582	14.541
38	(3S)Galb-Sp8	28470.8	2187.84	7.68451																295	Neu5Aca2-3Galb1-4(Fuca1-3)GlcNAcb1-6(Galb1-3)GalNAca-Sp14	32.25	3.40343	10.5533
39	(6S)(4S)Galb1-4GlcNAcb-Sp0	16.25	6.44851	39.6832																557	Galb1-3GlcNAcb1-3Galb1-4GlcNAcb1-3Galb1-4GlcNAcb1-6(Galb1-3GlcNAcb1-3Galb1-4GlcNAcb1-3Galb1-4GlcNAb1-2)Mana1-6(Galb1-3GlcNAcb1-3Galb1-4GlcNAcb1-3Galb1-4GlcNAcb1-2Mana1-3)Manb1-4GlcNAcb1-4(Fuca1-6)GlcNAcb-Sp24	31.25	2.21736	7.09554
40	(4S)Galb1-4GlcNAcb-Sp8	13	3.74166	28.782																94	GalNAcb1-3GalNAca-Sp8	29.5	2.38048	8.06941
41	(6P)Mana-Sp8	7.5	0.57735	7.698																65	Fuca1-2Galb1-3GlcNAcb1-3Galb1-4Glcb-Sp8	29	4.76095	16.4171
42	(6S)Galb1-4Glcb-Sp0	9.25	4.11299	44.4647																13	Glcb-Sp8	28.25	8.73212	30.9102
43	(6S)Galb1-4Glcb-Sp8	5.25	0.5	9.52381																85	GalNAca1-3(Fuca1-2)Galb1-4GlcNAcb-Sp0	27.5	3.10913	11.3059
44	(6S)Galb1-4GlcNAcb-Sp8	44	2.16025	4.90965																359	Fuca1-4(Galb1-3)GlcNAcb1-2Mana1-6(Fuca1-4(Galb1-3)GlcNAcb1-2Mana1-3)Manb1-4GlcNAcb1-4(Fuca1-6)GlcNAcb-Sp22	27	6.21825	23.0306
45	(6S)Galb1-4(6S)Glcb-Sp8	34221.8	2680.66	7.83319																273	Galb1-3(Fuca1-4)GlcNAcb1-3Galb1-3(Fuca1-4)GlcNAcb-Sp0	26.75	1.25831	4.70395
46	Neu5Aca2-3(6S)Galb1-4GlcNAcb-Sp8	8.25	2.06155	24.9885																91	GalNAca1-3GalNAcb-Sp8	26.5	1.91485	7.22586
47	(6S)GlcNAcb-Sp8	8	3.26599	40.8248																501	Galb1-3GlcNAca1-3Galb1-4GlcNAcb-Sp8	26.25	6.70199	25.5314
48	Neu5,9Ac2a-Sp8	17	2.44949	14.4088																32	(3S)Galb1-4(Fuca1-3)GlcNAc-Sp0	25	11.1654	44.6617
49	Neu5,9Ac2a2-6Galb1-4GlcNAcb-Sp8	7.75	3.20156	41.3105																308	MurNAcb1-4GlcNAcb-Sp10	25	10.4881	41.9524
50	Mana1-6(Mana1-3)Manb1-4GlcNAcb1-4GlcNAcb-Sp12	7	3.3665	48.0929																558	Galb1-3GlcNAcb1-3Galb1-4GlcNAcb1-6(Galb1-3GlcNAcb1-3Galb1-4GlcNAb1-2)Mana1-6(Galb1-3GlcNAcb1-3Galb1-4GlcNAcb1-2Mana1-3)Manb1-4GlcNAcb1-4(Fuca1-6)GlcNAcb-Sp24	24.5	4.3589	17.7914
51	Mana1-6(Mana1-3)Manb1-4GlcNAcb1-4GlcNAcb-Sp13	3	0.816497	27.2166																111	Gala1-3GalNAca-Sp16	24.25	3.30404	13.6249
52	GlcNAcb1-2Mana1-6(GlcNAcb1-2Mana1-3)Manb1-4GlcNAcb1-4GlcNAcb-Sp12	4.5	1.73205	38.49																117	Gala1-3Galb1-4Glc-Sp10	24.25	3.77492	15.5667
53	GlcNAcb1-2Mana1-6(GlcNAcb1-2Mana1-3)Manb1-4GlcNAcb1-4GlcNAcb-Sp13	2	0.816497	40.8248																141	Galb1-3GalNAca-Sp16	24.25	7.41058	30.5591
54	Galb1-4GlcNAcb1-2Mana1-6(Galb1-4GlcNAcb1-2Mana1-3)Manb1-4GlcNAcb1-4GlcNAcb-Sp12	3	1.41421	47.1405																179	GlcNAcb1-3GalNAca-Sp8	24.25	7.41058	30.5591
55	Neu5Aca2-6Galb1-4GlcNAcb1-2Mana1-6(Neu5Aca2-6Galb1-4GlcNAcb1-2Mana1-3)Manb1-4GlcNAcb1-4GlcNAcb-Sp12	3	0.816497	27.2166																8	Rhaa-Sp8	24	1.1547	4.81125
56	Neu5Aca2-6Galb1-4GlcNAcb1-2Mana1-6(Neu5Aca2-6Galb1-4GlcNAcb1-2Man-a1-3)Manb1-4GlcNAcb1-4GlcNAcb-Sp21	3	0.816497	27.2166																186	GlcNAcb1-4-MDPLys	24	5.03322	20.9718
57	Neu5Aca2-6Galb1-4GlcNAcb1-2Mana1-6(Neu5Aca2-6Galb1-4GlcNAcb1-2Mana1-3)Manb1-4GlcNAcb1-4GlcNAcb-Sp24	5.25	0.5	9.52381																23	6S(3S)Galb1-4GlcNAcb-Sp0	23.5	3.69685	15.7313
58	Fuca1-2Galb1-3GalNAcb1-3Gala-Sp9	1.75	0.5	28.5714																61	Fuca1-2Galb1-3GalNAca-Sp8	23.25	4.57347	19.6709
59	Fuca1-2Galb1-3GalNAcb1-3Gala1-4Galb1-4Glcb-Sp9	3.25	0.957427	29.4593																112	Gala1-3GalNAcb-Sp8	23.25	3.20156	13.7702
60	Fuca1-2Galb1-3(Fuca1-4)GlcNAcb-Sp8	21.5	2.38048	11.072																436	(6S)Galb1-3GlcNAcb-Sp0	23.25	3.59398	15.458
61	Fuca1-2Galb1-3GalNAca-Sp8	23.25	4.57347	19.6709																562	Galb1-4GlcNAcb1-3Galb1-4GlcNAcb1-6(Galb1-4GlcNAcb1-3Galb1-4GlcNAb1-2)Mana1-6(Galb1-4GlcNAcb1-3Galb1-4GlcNAcb1-2Mana1-3)Manb1-4GlcNAcb1-4(Fuca1-6)GlcNAcb-Sp24	22.75	2.5	10.989
62	Fuca1-2Galb1-3GalNAca-Sp14	6.75	2.21736	32.8497																205	KDNa2-3Galb1-3GlcNAcb-Sp0	22.5	2.08167	9.25185
63	Fuca1-2Galb1-3GalNAcb1-4(Neu5Aca2-3)Galb1-4Glcb-Sp0	5.75	3.86221	67.1689																134	GlcNAcb1-6(Galb1-3)GalNAca-Sp14	22	2.16025	9.8193
64	Fuca1-2Galb1-3GalNAcb1-4(Neu5Aca2-3)Galb1-4Glcb-Sp9	5.75	0.957427	16.6509																189	GlcNAcb1-4GlcNAcb1-4GlcNAcb1-4GlcNAcb1-4GlcNAcb1-4GlcNAcb1-Sp8	21.75	5.5	25.2874
65	Fuca1-2Galb1-3GlcNAcb1-3Galb1-4Glcb-Sp8	29	4.76095	16.4171																475	Neu5Aca2-3Galb1-4GlcNAcb1-2Mana1-6(Neu5Aca2-3Galb1-4GlcNAcb1-2Mana1-3)Manb1-4GlcNAcb1-4(Fuca1-6)GlcNAcb-Sp24	21.75	3.30404	15.191
66	Fuca1-2Galb1-3GlcNAcb1-3Galb1-4Glcb-Sp10	19.5	3.31662	17.0083																60	Fuca1-2Galb1-3(Fuca1-4)GlcNAcb-Sp8	21.5	2.38048	11.072
67	Fuca1-2Galb1-3GlcNAcb-Sp0	17.75	4.92443	27.7433																95	GalNAcb1-3(Fuca1-2)Galb-Sp8	21.5	4.43471	20.6266
68	Fuca1-2Galb1-3GlcNAcb-Sp8	6.5	1.91485	29.4593																135	Neu5Aca2-6(Galb1-3)GalNAca-Sp8	21.5	8.66025	40.2803
69	Fuca1-2Galb1-4(Fuca1-3)GlcNAcb1-3Galb1-4(Fuca1-3)GlcNAcb-Sp0	13.25	2.5	18.8679																412	Galb1-4(Fuca1-3)GlcNAcb1-2Mana1-6(Galb1-4(Fuca1-3)GlcNAcb1-2Mana1-3)Manb1-4GlcNAcb1-4(Fuca1-6)GlcNAcb-Sp22	21.5	2.08167	9.68217
70	Fuca1-2Galb1-4(Fuca1-3)GlcNAcb1-3Galb1-4(Fuca1-3)GlcNAcb1-3Galb1-4(Fuca1-3)GlcNAcb-Sp0	12.75	1.70783	13.3947																477	Galb1-4GlcNAcb1-6(Galb1-4GlcNAcb1-2)Mana1-6(Galb1-4GlcNAcb1-2Mana1-3)Manb1-4GlcNAcb1-4(Fuca1-6)GlcNAcb-Sp24	21.5	5	23.2558
71	Fuca1-2Galb1-4(Fuca1-3)GlcNAcb-Sp0	15.5	1.91485	12.3539																342	Neu5Aca2-6Galb1-4GlcNAcb1-2Mana1-3Manb1-4GlcNAcb1-4GlcNAc-Sp12	21	6.37704	30.3669
72	Fuca1-2Galb1-4(Fuca1-3)GlcNAcb-Sp8	8.25	1.5	18.1818																88	GlcNAcb1-3Galb1-3GalNAca-Sp8	20.75	3.30404	15.9231
73	Fuca1-2Galb1-4GlcNAcb1-3Galb1-4GlcNAcb-Sp0	7	1.63299	23.3285																275	Neu5Acb2-6Galb1-4GlcNAcb-Sp8	20.75	2.06155	9.93519
74	Fuca1-2Galb1-4GlcNAcb1-3Galb1-4GlcNAcb1-3Galb1-4GlcNAcb-Sp0	2.75	0.5	18.1818																132	Galb1-4GlcNAcb1-6GalNAc-Sp14	20.5	4.43471	21.6327
75	Fuca1-2Galb1-4GlcNAcb-Sp0	4.5	3	66.6667																355	Fuca1-2Galb1-4GlcNAcb1-2Mana1-6(Fuca1-2Galb1-4GlcNAcb1-2Mana1-3)Manb1-4GlcNAcb1-4GlcNAcb-Sp20	20.5	4.04145	19.7144
76	Fuca1-2Galb1-4GlcNAcb-Sp8	1.75	0.5	28.5714																459	Neu5Aca2-6Galb1-4GlcNAcb1-6(Neu5Aca2-6Galb1-4GlcNAcb1-2)Mana1-6(GlcNAcb1-4)(Neu5Aca2-6Galb1-4GlcNAcb1-4(Neu5Aca2-6Galb1-4GlcNAcb1-2)Mana1-3)Manb1-4GlcNAcb1-4GlcNAcb-Sp21	20.5	4.3589	21.2629
77	Fuca1-2Galb1-4Glcb-Sp0	4	0.816497	20.4124																66	Fuca1-2Galb1-3GlcNAcb1-3Galb1-4Glcb-Sp10	19.5	3.31662	17.0083
78	Fuca1-2Galb-Sp8	2	0.816497	40.8248																228	GalNAcb1-4(Neu5Aca2-3)Galb1-4GlcNAcb-Sp0	19.5	2.38048	12.2076
79	Fuca1-3GlcNAcb-Sp8	3	1.41421	47.1405																201	GlcAa-Sp8	19.25	5.7373	29.8042
80	Fuca1-4GlcNAcb-Sp8	1.75	0.5	28.5714																209	Mana1-2Mana1-3Mana-Sp9	19.25	1.25831	6.53665
81	Fucb1-3GlcNAcb-Sp8	4.25	0.5	11.7647																164	Galb1-4GlcNAcb1-3Galb1-4Glcb-Sp0	19	1.41421	7.44323
82	GalNAca1-3(Fuca1-2)Galb1-3GlcNAcb-Sp0	1.75	0.957427	54.7101																272	Neu5Aca2-8Neu5Aca2-3Galb1-4Glcb-Sp0	18.75	2.75379	14.6869
83	GalNAca1-3(Fuca1-2)Galb1-4(Fuca1-3)GlcNAcb-Sp0	4.25	0.957427	22.5277																450	GalNAca1-3(Fuca1-2)Galb1-3GlcNAcb1-2Mana1-6(GalNAca1-3(Fuca1-2)Galb1-3GlcNAcb1-2Mana1-3)Manb1-4GlcNAcb1-4(Fuca1-6)GlcNAcb-Sp22	18.75	2.36291	12.6022
84	(3S)Galb1-4(Fuca1-3)Glcb-Sp0	2191.75	141.571	6.45925																208	Mana1-2Mana1-6(Mana1-2Mana1-3)Mana-Sp9	18.5	1.29099	6.97835
85	GalNAca1-3(Fuca1-2)Galb1-4GlcNAcb-Sp0	27.5	3.10913	11.3059																246	Neu5Aca2-3Galb1-3GlcNAcb-Sp0	18.5	4.12311	22.2871
86	GalNAca1-3(Fuca1-2)Galb1-4GlcNAcb-Sp8	5.75	1.25831	21.8836																362	Galb1-4(Fuca1-3)GlcNAcb1-6(Fuca1-2Galb1-4GlcNAcb1-3)Galb1-4Glc-Sp21	18.5	3.10913	16.8061
87	GalNAca1-3(Fuca1-2)Galb1-4Glcb-Sp0	10.25	2.21736	21.6327																498	GalNAca1-3(Fuca1-2)Galb1-3GlcNAcb1-6GalNAca-Sp14	18.5	4.20317	22.7199
88	GlcNAcb1-3Galb1-3GalNAca-Sp8	20.75	3.30404	15.9231																537	Galb1-4GlcNAcb1-3Galb1-4GlcNAcb1-3Galb1-4GlcNAcb1-2Mana1-6(Galb1-4GlcNAcb1-3Galb1-4GlcNAcb1-3Galb1-4GlcNAcb1-2Mana1-3)Manb1-4GlcNAcb1-4GlcNAcb-Sp12	18.5	1.29099	6.97835
89	GalNAca1-3(Fuca1-2)Galb-Sp8	12	2.16025	18.0021																335	GlcNAca1-4Galb1-4GlcNAcb1-3Galb1-4Glcb-Sp0	18	5.35413	29.7451
90	GalNAca1-3(Fuca1-2)Galb-Sp18	5	1.1547	23.094																20	Galb1-4GlcNAcb1-6(Galb1-4GlcNAcb1-3)GalNAc-Sp14	17.75	4.78714	26.9698
91	GalNAca1-3GalNAcb-Sp8	26.5	1.91485	7.22586																67	Fuca1-2Galb1-3GlcNAcb-Sp0	17.75	4.92443	27.7433
92	GalNAca1-3Galb-Sp8	6.25	2.62996	42.0793																162	Galb1-4GlcNAcb1-3Galb1-4GlcNAcb1-3Galb1-4GlcNAcb-Sp0	17.75	2.21736	12.4921
93	GalNAca1-4(Fuca1-2)Galb1-4GlcNAcb-Sp8	17	6	35.2941																318	Neu5Gcb2-6Galb1-4GlcNAc-Sp8	17.75	1.70783	9.62155
94	GalNAcb1-3GalNAca-Sp8	29.5	2.38048	8.06941																465	Fuca1-2Galb1-4(Fuca1-3)GlcNAcb1-2Mana1-6(Fuca1-2Galb1-4(Fuca1-3)GlcNAcb1-2Mana1-3)Manb1-4GlcNAcb1-4(Fuca1-6)GlcNAcb-Sp24	17.75	1.70783	9.62155
95	GalNAcb1-3(Fuca1-2)Galb-Sp8	21.5	4.43471	20.6266																292	4S(3S)Galb1-4GlcNAcb-Sp0	17.5	4.79583	27.4048
96	GalNAcb1-3Gala1-4Galb1-4GlcNAcb-Sp0	2.25	0.5	22.2222																336	GlcNAca1-4Galb1-4GlcNAcb1-3Galb1-4(Fuca1-3)GlcNAcb1-3Galb1-4(Fuca1-3)GlcNAcb-Sp0	17.5	3.87298	22.1313
97	GalNAcb1-4(Fuca1-3)GlcNAcb-Sp0	4	0.816497	20.4124																360	Neu5Aca2-6GlcNAcb1-4GlcNAc-Sp21	17.25	2.06155	11.951
98	GalNAcb1-4GlcNAcb-Sp0	2.75	0.5	18.1818																48	Neu5,9Ac2a-Sp8	17	2.44949	14.4088
99	GalNAcb1-4GlcNAcb-Sp8	15	7.02377	46.8251																93	GalNAca1-4(Fuca1-2)Galb1-4GlcNAcb-Sp8	17	6	35.2941
100	Gala1-2Galb-Sp8	101.25	13.5493	13.382																118	Gala1-3Galb-Sp8	17	4.24264	24.9567
101	Gala1-3(Fuca1-2)Galb1-3GlcNAcb-Sp0	7.25	2.06155	28.4352																157	Galb1-4GalNAca1-3(Fuca1-2)Galb1-4GlcNAcb-Sp8	17	1.63299	9.60584
102	Gala1-3(Fuca1-2)Galb1-3GlcNAcb-Sp8	3	1.41421	47.1405																185	GlcNAcb1-3Galb1-4Glcb-Sp0	17	4.08248	24.0146
103	Gala1-3(Fuca1-2)Galb1-4(Fuca1-3)GlcNAcb-Sp0	3.75	2.36291	63.0109																379	Galb1-4(Fuca1-3)GlcNAcb1-6(Fuca1-4(Fuca1-2Galb1-3)GlcNAcb1-3)Galb1-4Glc-Sp21	17	5.59762	32.9272
104	Gala1-3(Fuca1-2)Galb1-4(Fuca1-3)GlcNAcb-Sp8	7	1.82574	26.082																181	GlcNAcb1-3Galb-Sp8	16.75	3.5	20.8955
105	Gala1-3(Fuca1-2)Galb1-4GlcNAc-Sp0	6.25	0.957427	15.3188																21	GlcNAcb1-6(GlcNAcb1-4)(GlcNAcb1-3)GlcNAc-Sp8	16.5	5.32291	32.26
106	Gala1-3(Fuca1-2)Galb1-4Glcb-Sp0	2	0	0																116	Gala1-3Galb1-4Glcb-Sp0	16.5	4.93288	29.8963
107	Gala1-3(Fuca1-2)Galb-Sp8	4.75	0.957427	20.1564																306	GlcNAcb1-4GlcNAcb-Sp10	16.5	2.38048	14.4271
108	Gala1-3(Fuca1-2)Galb-Sp18	3.25	3.20156	98.5096																39	(6S)(4S)Galb1-4GlcNAcb-Sp0	16.25	6.44851	39.6832
109	Gala1-4(Gala1-3)Galb1-4GlcNAcb-Sp8	11.5	1	8.69565																538	Galb1-3GlcNAcb1-3Galb1-4GlcNAcb1-2Mana1-6(Galb1-3GlcNAcb1-3Galb1-4GlcNAcb1-2Mana1-3)Manb1-4GlcNAcb1-4GlcNAc-Sp25	16.25	3.30404	20.3325
110	Gala1-3GalNAca-Sp8	10	3.65148	36.5148																270	Neu5Aca2-6Galb-Sp8	15.75	2.75379	17.4844
111	Gala1-3GalNAca-Sp16	24.25	3.30404	13.6249																482	Galb1-3(Fuca1-4)GlcNAcb1-6GalNAca-Sp14	15.75	5.18813	32.9405
112	Gala1-3GalNAcb-Sp8	23.25	3.20156	13.7702																71	Fuca1-2Galb1-4(Fuca1-3)GlcNAcb-Sp0	15.5	1.91485	12.3539
113	Gala1-3Galb1-4(Fuca1-3)GlcNAcb-Sp8	6	7.34847	122.474																319	Galb1-3GlcNAcb1-2Mana1-6(Galb1-3GlcNAcb1-2Mana1-3)Manb1-4GlcNAcb1-4GlcNAcb-Sp19	15.5	0.57735	3.72484
114	Gala1-3Galb1-3GlcNAcb-Sp0	10.75	0.5	4.65116																476	Mana1-6(Mana1-3)Manb1-4GlcNAcb1-4(Fuca1-6)GlcNAcb-Sp19	15.5	3	19.3548
115	Gala1-3Galb1-4GlcNAcb-Sp8	6.5	3.10913	47.8327																531	GlcNAcb1-3Galb1-4GlcNAcb1-2Mana1-6(GlcNAcb1-3Galb1-4GlcNAcb1-2Mana1-3)Manb1-4GlcNAcb1-4GlcNAcb-Sp12	15.5	4.12311	26.6007
116	Gala1-3Galb1-4Glcb-Sp0	16.5	4.93288	29.8963																358	Galb1-4GlcNAcb1-2Mana1-6(Mana1-3)Manb1-4GlcNAcb1-4GlcNAcb-Sp12	15.25	6.34429	41.6019
117	Gala1-3Galb1-4Glc-Sp10	24.25	3.77492	15.5667																99	GalNAcb1-4GlcNAcb-Sp8	15	7.02377	46.8251
118	Gala1-3Galb-Sp8	17	4.24264	24.9567																155	Galb1-4(6S)Glcb-Sp0	15	3.3665	22.4433
119	Gala1-4(Fuca1-2)Galb1-4GlcNAcb-Sp8	2	1.41421	70.7107																294	(6P)Glcb-Sp10	15	0.816497	5.44331
120	Gala1-4Galb1-4GlcNAcb-Sp0	3.5	1	28.5714																296	Galb1-3Galb1-4GlcNAcb-Sp8	15	6.48074	43.2049
121	Gala1-4Galb1-4GlcNAcb-Sp8	4	0.816497	20.4124																291	Neu5Aca2-3Galb1-4GlcNAcb1-3Galb1-3GlcNAcb-Sp0	14.75	2.06155	13.9766
122	Gala1-4Galb1-4Glcb-Sp0	2.5	0.57735	23.094																364	GalNAca1-3(Fuca1-2)Galb1-4GlcNAcb1-2Mana1-6(GalNAca1-3(Fuca1-2)Galb1-4GlcNAcb1-2Mana1-3)Manb1-4GlcNAcb1-4GlcNAcb-Sp20	14.75	1.70783	11.5785
123	Gala1-4GlcNAcb-Sp8	12.5	2.38048	19.0438																139	Galb1-3GalNAca-Sp8	14.5	2.38048	16.4171
124	Gala1-6Glcb-Sp8	4.75	3.59398	75.6627																250	Neu5Aca2-3Galb1-4(Fuca1-3)GlcNAcb-Sp0	14.5	2.38048	16.4171
125	Galb1-2Galb-Sp8	4.5	0.57735	12.83																577	Neu5Aca2-6Galb1-4GlcNAcb1-6(Galb1-3)GalNAca-Sp14	14.5	6.40312	44.1595
126	Galb1-3(Fuca1-4)GlcNAcb1-3Galb1-4(Fuca1-3)GlcNAcb-Sp0	4.5	1	22.2222																183	GlcNAcb1-3Galb1-4GlcNAcb-Sp8	14.25	0.5	3.50877
127	Galb1-3GlcNAcb1-3Galb1-4(Fuca1-3)GlcNAcb-Sp0	3	0.816497	27.2166																224	GalNAcb1-4(Neu5Aca2-8Neu5Aca2-8Neu5Aca2-3)Galb1-4Glcb-Sp0	14.25	2.98608	20.9549
128	Galb1-3(Fuca1-4)GlcNAc-Sp0	5.5	0.57735	10.4973																467	GlcNAcb1-6(GlcNAcb1-2)Mana1-6(GlcNAcb1-2Mana1-3)Manb1-4GlcNAcb1-4(Fuca1-6)GlcNAcb-Sp24	14.25	3.30404	23.1862
129	Galb1-3(Fuca1-4)GlcNAc-Sp8	3.5	1.73205	49.4872																137	Neu5Acb2-6(Galb1-3)GalNAca-Sp8	14	1.41421	10.1015
130	Fuca1-4(Galb1-3)GlcNAcb-Sp8	3.5	0.57735	16.4957																226	GalNAcb1-4(Neu5Aca2-8Neu5Aca2-3)Galb1-4Glcb-Sp0	13.75	0.957427	6.96311
131	Galb1-4GlcNAcb1-6GalNAca-Sp8	3.75	3.5	93.3333																289	Galb1-4GlcNAcb1-3Galb1-3GlcNAcb-Sp0	13.75	4.92443	35.814
132	Galb1-4GlcNAcb1-6GalNAc-Sp14	20.5	4.43471	21.6327																333	GlcNAca1-4Galb1-4GlcNAcb-Sp0	13.5	3.69685	27.384
133	GlcNAcb1-6(Galb1-3)GalNAca-Sp8	9.75	2.98608	30.6264																339	Neu5Aca2-6Galb1-4GlcNAcb1-2Mana1-6(Mana1-3)Manb1-4GlcNAcb1-4GlcNAc-Sp12	13.5	1	7.40741
134	GlcNAcb1-6(Galb1-3)GalNAca-Sp14	22	2.16025	9.8193																387	GalNAca1-3(Fuca1-2)Galb1-3GalNAca1-3(Fuca1-2)Galb1-4GlcNAcb-Sp0	13.5	5.56776	41.2427
135	Neu5Aca2-6(Galb1-3)GalNAca-Sp8	21.5	8.66025	40.2803																460	Gala1-3(Fuca1-2)Galb1-3GalNAca-Sp8	13.5	5.56776	41.2427
136	Neu5Aca2-6(Galb1-3)GalNAca-Sp14	6	2.16025	36.0041																576	Neu5Aca2-6Galb1-4GlcNAcb1-3Galb1-4GlcNAcb1-6(Galb1-3)GalNAca-Sp14	13.5	0.57735	4.27667
137	Neu5Acb2-6(Galb1-3)GalNAca-Sp8	14	1.41421	10.1015																69	Fuca1-2Galb1-4(Fuca1-3)GlcNAcb1-3Galb1-4(Fuca1-3)GlcNAcb-Sp0	13.25	2.5	18.8679
138	Neu5Aca2-6(Galb1-3)GlcNAcb1-4Galb1-4Glcb-Sp10	10.25	2.21736	21.6327																190	GlcNAcb1-4GlcNAcb1-4GlcNAcb1-4GlcNAcb1-4GlcNAcb1-Sp8	13.25	1.25831	9.49665
139	Galb1-3GalNAca-Sp8	14.5	2.38048	16.4171																40	(4S)Galb1-4GlcNAcb-Sp8	13	3.74166	28.782
140	Galb1-3GalNAca-Sp14	6.25	0.5	8																222	Neu5Aca2-3Galb1-3GalNAca-Sp14	13	1.41421	10.8786
141	Galb1-3GalNAca-Sp16	24.25	7.41058	30.5591																274	Neu5Acb2-6GalNAca-Sp8	13	4.24264	32.6357
142	Galb1-3GalNAcb-Sp8	3	1.41421	47.1405																314	Neu5Aca2-6Galb1-4GlcNAcb1-2Mana1-6(Neu5Aca2-3Galb1-4GlcNAcb1-2Mana1-3)Manb1-4GlcNAcb1-4GlcNAcb-Sp12	13	0	0
143	Galb1-3GalNAcb1-3Gala1-4Galb1-4Glcb-Sp0	5.5	1.91485	34.8155																70	Fuca1-2Galb1-4(Fuca1-3)GlcNAcb1-3Galb1-4(Fuca1-3)GlcNAcb1-3Galb1-4(Fuca1-3)GlcNAcb-Sp0	12.75	1.70783	13.3947
144	Galb1-3GalNAcb1-4(Neu5Aca2-3)Galb1-4Glcb-Sp0	2.25	0.5	22.2222																452	Neu5Aca2-3Galb1-4GlcNAcb1-2Mana1-6(GlcNAcb1-4)(Neu5Aca2-3Galb1-4GlcNAcb1-2Mana1-3)Manb1-4GlcNAcb1-4GlcNAcb-Sp21	12.75	1.89297	14.8468
145	Galb1-3GalNAcb1-4Galb1-4Glcb-Sp8	5.25	2.06155	39.2677																123	Gala1-4GlcNAcb-Sp8	12.5	2.38048	19.0438
146	Galb1-3Galb-Sp8	6	1.63299	27.2166																385	Galb1-3GlcNAcb1-3GalNAca-Sp14	12.5	1.73205	13.8564
147	Galb1-3GlcNAcb1-3Galb1-4GlcNAcb-Sp0	1	0	0																266	Neu5Aca2-6Galb1-4GlcNAcb1-3Galb1-4(Fuca1-3)GlcNAcb1-3Galb1-4(Fuca1-3)GlcNAcb-Sp0	12.25	1.89297	15.4528
148	Galb1-3GlcNAcb1-3Galb1-4Glcb-Sp10	4	1.41421	35.3553																325	Neu5Aca2-3Galb1-3(Fuca1-4)GlcNAcb1-3Galb1-3(Fuca1-4)GlcNAcb-Sp0	12.25	3.5	28.5714
149	Galb1-3GlcNAcb-Sp0	5.25	1.5	28.5714																89	GalNAca1-3(Fuca1-2)Galb-Sp8	12	2.16025	18.0021
150	Galb1-3GlcNAcb-Sp8	1.25	0.957427	76.5942																161	Galb1-4GlcNAcb1-3Galb1-4(Fuca1-3)GlcNAcb1-3Galb1-4(Fuca1-3)GlcNAcb-Sp0	12	3.55903	29.6586
151	Galb1-4(Fuca1-3)GlcNAcb-Sp0	3.5	0.57735	16.4957																334	GlcNAca1-4Galb1-3GlcNAcb-Sp0	12	2.94392	24.5327
152	Galb1-4(Fuca1-3)GlcNAcb-Sp8	1.5	0.57735	38.49																378	Galb1-4GlcNAcb1-6(Fuca1-4(Fuca1-2Galb1-3)GlcNAcb1-3)Galb1-4Glc-Sp21	11.75	4.42531	37.6622
153	Galb1-4(Fuca1-3)GlcNAcb1-3Galb1-4(Fuca1-3)GlcNAcb-Sp0	6.5	1	15.3846																109	Gala1-4(Gala1-3)Galb1-4GlcNAcb-Sp8	11.5	1	8.69565
154	Galb1-4(Fuca1-3)GlcNAcb1-3Galb1-4(Fuca1-3)GlcNAcb1-3Galb1-4(Fuca1-3)GlcNAcb-Sp0	7	0.816497	11.6642																178	GlcNAcb1-6(GlcNAcb1-3)Galb1-4GlcNAcb-Sp8	11.5	0.57735	5.02044
155	Galb1-4(6S)Glcb-Sp0	15	3.3665	22.4433																401	GalNAcb1-3Gala1-6Galb1-4Glcb-Sp8	11.25	1.70783	15.1807
156	Galb1-4(6S)Glcb-Sp8	7.75	4.11299	53.0708																425	GlcNAcb1-2Mana1-6(GlcNAcb1-4)(GlcNAcb1-4(GlcNAcb1-2)Mana1-3)Manb1-4GlcNAcb1-4GlcNAc-Sp21	11.25	2.21736	19.7098
157	Galb1-4GalNAca1-3(Fuca1-2)Galb1-4GlcNAcb-Sp8	17	1.63299	9.60584																268	Neu5Aca2-6Galb1-4Glcb-Sp0	11	3.82971	34.8155
158	Galb1-4GalNAcb1-3(Fuca1-2)Galb1-4GlcNAcb-Sp8	43.5	6.75771	15.535																317	Neu5Aca2-8Neu5Aca2-8Neu5Acb-Sp8	11	1.63299	14.8454
159	Galb1-4GlcNAcb1-3GalNAca-Sp8	8.25	0.957427	11.6052																404	Galb1-3GalNAcb1-4(Neu5Aca2-8Neu5Aca2-3)Galb1-4Glcb-Sp0	11	3.55903	32.3548
160	Galb1-4GlcNAcb1-3GalNAc-Sp14	10.75	3.40343	31.6598																426	GlcNAcb1-6(GlcNAcb1-2)Mana1-6(GlcNAcb1-4)(GlcNAcb1-2Mana1-3)Manb1-4GlcNAcb1-4GlcNAc-Sp21	11	1.41421	12.8565
161	Galb1-4GlcNAcb1-3Galb1-4(Fuca1-3)GlcNAcb1-3Galb1-4(Fuca1-3)GlcNAcb-Sp0	12	3.55903	29.6586																438	Fuca1-2Galb1-4 GlcNAcb1-2Mana1-6(Fuca1-2Galb1-4GlcNAcb1-2(Fuca1-2Galb1-4GlcNAcb1-4)Mana1-3)Manb1-4GlcNAcb1-4GlcNAcb-Sp12	11	1.41421	12.8565
162	Galb1-4GlcNAcb1-3Galb1-4GlcNAcb1-3Galb1-4GlcNAcb-Sp0	17.75	2.21736	12.4921																499	GlcNAcb1-6(GlcNAcb1-2)Mana1-6(GlcNAcb1-4)(GlcNAcb1-4(GlcNAcb1-2)Mana1-3)Manb1-4GlcNAcb1-4(Fuca1-6)GlcNAc-Sp21	11	2.94392	26.7629
163	Galb1-4GlcNAcb1-3Galb1-4GlcNAcb-Sp0	6.75	2.21736	32.8497																539	Neu5Gca2-8Neu5Gca2-3Galb1-4GlcNAc-Sp0	11	1.41421	12.8565
164	Galb1-4GlcNAcb1-3Galb1-4Glcb-Sp0	19	1.41421	7.44323																16	GlcNAcb-Sp0	10.75	3.20156	29.782
165	Galb1-4GlcNAcb1-3Galb1-4Glcb-Sp8	3.25	1.5	46.1538																114	Gala1-3Galb1-3GlcNAcb-Sp0	10.75	0.5	4.65116
166	Galb1-4GlcNAcb1-6(Galb1-3)GalNAca-Sp8	7.25	1.5	20.6897																160	Galb1-4GlcNAcb1-3GalNAc-Sp14	10.75	3.40343	31.6598
167	Galb1-4GlcNAcb1-6(Galb1-3)GalNAc-Sp14	2	0	0																244	Neu5Aca2-3Galb1-3GlcNAcb1-3Galb1-4GlcNAcb-Sp0	10.75	0.5	4.65116
168	Galb1-4GlcNAcb-Sp0	3.5	1	28.5714																245	Fuca1-2(6S)Galb1-4Glcb-Sp0	10.75	0.957427	8.9063
169	Galb1-4GlcNAcb-Sp8	7.25	3.30404	45.5729																247	Neu5Aca2-3Galb1-4(6S)GlcNAcb-Sp8	10.75	1.5	13.9535
170	Galb1-4GlcNAcb-Sp23	4.25	1.25831	29.6072																337	GlcNAca1-4Galb1-4GlcNAcb1-3Galb1-4GlcNAcb-Sp0	10.75	3.40343	31.6598
171	Galb1-4Glcb-Sp0	1.5	0.57735	38.49																341	Neu5Aca2-6Galb1-4GlcNAcb1-2Mana1-6Manb1-4GlcNAcb1-4GlcNAc-Sp12	10.75	1.5	13.9535
172	Galb1-4Glcb-Sp8	3.5	1	28.5714																383	Fuca1-2Galb1-3GalNAca1-3(Fuca1-2)Galb1-4Glcb-Sp0	10.75	3.0957	28.7972
173	GlcNAca1-3Galb1-4GlcNAcb-Sp8	1.5	1.29099	86.0663																449	Neu5Aca2-6Galb1-4GlcNAcb1-6(Fuca1-2Galb1-3GlcNAcb1-3)Galb1-4Glc-Sp21	10.75	3.30404	30.7352
174	GlcNAca1-6Galb1-4GlcNAcb-Sp8	2.5	0.57735	23.094																493	Fuca1-2(6S)Galb1-3(6S)GlcNAcb-Sp0	10.75	3.77492	35.1155
175	GlcNAcb1-2Galb1-3GalNAca-Sp8	2.75	0.957427	34.8155																505	(3S)GalNAcb1-4(3S)GlcNAc-Sp8	10.75	5.56028	51.7235
176	GlcNAcb1-6(GlcNAcb1-3)GalNAca-Sp8	4.5	1.29099	28.6888																252	Neu5Aca2-3Galb1-4(Fuca1-3)GlcNAcb1-3Galb-Sp8	10.5	2.88675	27.4929
177	GlcNAcb1-6(GlcNAcb1-3)GalNAca-Sp14	6.5	3.87298	59.5844																428	Galb1-4GlcNAcb1-2Mana1-6(GlcNAcb1-4)(Galb1-4GlcNAcb1-2Mana1-3)Manb1-4GlcNAcb1-4GlcNAc-Sp21	10.5	2.64575	25.1976
178	GlcNAcb1-6(GlcNAcb1-3)Galb1-4GlcNAcb-Sp8	11.5	0.57735	5.02044																430	Galb1-4GlcNAcb1-6(Galb1-4GlcNAcb1-2)Mana1-6(GlcNAcb1-4)(Galb1-4GlcNAcb1-2Mana1-3)Manb1-4GlcNAcb1-4GlcNAc-Sp21	10.5	2.08167	19.8254
179	GlcNAcb1-3GalNAca-Sp8	24.25	7.41058	30.5591																456	Neu5Aca2-6Galb1-4GlcNAcb1-2Mana1-6(GlcNAcb1-4)(Neu5Aca2-6Galb1-4GlcNAcb1-2Mana1-3)Manb1-4GlcNAcb1-4GlcNAcb-Sp21	10.5	1.29099	12.2952
180	GlcNAcb1-3GalNAca-Sp14	35	8.83176	25.2336																87	GalNAca1-3(Fuca1-2)Galb1-4Glcb-Sp0	10.25	2.21736	21.6327
181	GlcNAcb1-3Galb-Sp8	16.75	3.5	20.8955																138	Neu5Aca2-6(Galb1-3)GlcNAcb1-4Galb1-4Glcb-Sp10	10.25	2.21736	21.6327
182	GlcNAcb1-3Galb1-4GlcNAcb-Sp0	8.25	2.21736	26.877																312	Mana1-2Mana1-6(Mana1-2Mana1-3)Mana1-6(Mana1-2Mana1-2Mana1-3)Mana-Sp9	10.25	3.30404	32.2345
183	GlcNAcb1-3Galb1-4GlcNAcb-Sp8	14.25	0.5	3.50877																536	GlcNAcb1-3Galb1-4GlcNAcb1-3Galb1-4GlcNAcb1-2Mana1-6(GlcNAcb1-3Galb1-4GlcNAcb1-3Galb1-4GlcNAcb1-2Mana1-3)Manb1-4GlcNAcb1-4GlcNAcb-Sp25	10.25	1.5	14.6341
184	GlcNAcb1-3Galb1-4GlcNAcb1-3Galb1-4GlcNAcb-Sp0	5.5	1.29099	23.4726																110	Gala1-3GalNAca-Sp8	10	3.65148	36.5148
185	GlcNAcb1-3Galb1-4Glcb-Sp0	17	4.08248	24.0146																432	Galb1-4Galb-Sp10	10	3.16228	31.6228
186	GlcNAcb1-4-MDPLys	24	5.03322	20.9718																454	Neu5Aca2-3Galb1-4GlcNAcb1-6(Neu5Aca2-3Galb1-4GlcNAcb1-2)Mana1-6(GlcNAcb1-4)(Neu5Aca2-3Galb1-4GlcNAcb1-2Mana1-3)Manb1-4GlcNAcb1-4GlcNAcb-Sp21	10	2.44949	24.4949
187	GlcNAcb1-6(GlcNAcb1-4)GalNAca-Sp8	238.75	14.3149	5.99577																497	Fuca1-2Galb1-3GlcNAcb1-6(Fuca1-2Galb1-3GlcNAcb1-3)GalNAca-Sp14	10	1.1547	11.547
188	GlcNAcb1-4Galb1-4GlcNAcb-Sp8	5	1.82574	36.5148																133	GlcNAcb1-6(Galb1-3)GalNAca-Sp8	9.75	2.98608	30.6264
189	GlcNAcb1-4GlcNAcb1-4GlcNAcb1-4GlcNAcb1-4GlcNAcb1-4GlcNAcb1-Sp8	21.75	5.5	25.2874																204	GlcAb1-6Galb-Sp8	9.75	2.62996	26.9739
190	GlcNAcb1-4GlcNAcb1-4GlcNAcb1-4GlcNAcb1-4GlcNAcb1-Sp8	13.25	1.25831	9.49665																547	Gala1-3Galb1-4GlcNAcb1-2Mana1-6(Gala1-3Galb1-4GlcNAcb1-2Mana1-3)Manb1-4GlcNAcb1-4GlcNAc-Sp24	9.75	2.21736	22.7421
191	GlcNAcb1-4GlcNAcb1-4GlcNAcb-Sp8	90.5	12.4499	13.7568																388	Gala1-3Galb1-3GlcNAcb1-2Mana1-6(Gala1-3Galb1-3GlcNAcb1-2Mana1-3)Manb1-4GlcNAcb1-4GlcNAc-Sp19	9.5	2.08167	21.9123
192	GlcNAcb1-6GalNAca-Sp8	2.5	1.91485	76.5942																402	Gala1-3(Fuca1-2)Galb1-4(Fuca1-3)Glcb-Sp21	9.5	2.08167	21.9123
193	GlcNAcb1-6GalNAca-Sp14	4.5	0.57735	12.83																492	Fuca1-2Galb1-3(6S)GlcNAcb-Sp0	9.5	3.51188	36.9672
194	GlcNAcb1-6Galb1-4GlcNAcb-Sp8	4	1.41421	35.3553																503	(6S)(4S)GalNAcb1-4GlcNAc-Sp8	9.5	2.38048	25.0576
195	Glca1-4Glcb-Sp8	5.75	3.59398	62.5039																42	(6S)Galb1-4Glcb-Sp0	9.25	4.11299	44.4647
196	Glca1-4Glca-Sp8	6.5	1.91485	29.4593																225	Neu5Aca2-8Neu5Aca2-8Neu5Aca2-3Galb1-4Glcb-Sp0	9.25	1.25831	13.6033
197	Glca1-6Glca1-6Glcb-Sp8	6.75	0.957427	14.1841																297	Neu5Aca2-6Galb1-4GlcNAcb1-2Mana1-6(Galb1-4GlcNAcb1-2Mana1-3)Manb1-4GlcNAcb1-4GlcNAcb-Sp12	9.25	0.5	5.40541
198	Glcb1-4Glcb-Sp8	3.25	2.06155	63.4324																300	Galb1-4GlcNAca1-6Galb1-4GlcNAcb-Sp0	9.25	4.5	48.6486
199	Glcb1-6Glcb-Sp8	5.75	2.62996	45.7384																354	Fuca1-2Galb1-3GlcNAcb1-2Mana1-6(Fuca1-2Galb1-3GlcNAcb1-2Mana1-3)Manb1-4GlcNAcb1-4GlcNAcb-Sp20	9.25	2.06155	22.2871
200	G-ol-Sp8	6.75	2.87228	42.5523																357	Gala1-3Galb1-4GlcNAcb1-2Mana1-6(Gala1-3Galb1-4GlcNAcb1-2Mana1-3)Manb1-4GlcNAcb1-4GlcNAcb-Sp20	9.25	1.25831	13.6033
201	GlcAa-Sp8	19.25	5.7373	29.8042																434	Neu5Aca2-3Galb1-4GlcNAcb1-3Galb-Sp8	9.25	1.25831	13.6033
202	GlcAb-Sp8	8	1.1547	14.4338																474	Neu5Aca2-6Galb1-4GlcNAcb1-2Mana1-6(Neu5Aca2-6Galb1-4GlcNAcb1-2Mana1-3)Manb1-4GlcNAcb1-4(Fuca1-6)GlcNAcb-Sp24	9.25	0.957427	10.3506
203	GlcAb1-3Galb-Sp8	100.75	32.4281	32.1867																479	Neu5Aca2-6Galb1-4GlcNAcb1-6(Fuca1-2Galb1-4(Fuca1-3)GlcNAcb1-3)Galb1-4Glc-Sp21	9.25	3.86221	41.7536
204	GlcAb1-6Galb-Sp8	9.75	2.62996	26.9739																523	Galb1-4GlcNAcb1-2 Mana1-6(GlcNAcb1-4)(Galb1-4GlcNAcb1-2Mana1-3)Manb1-4GlcNAcb1-4(Fuca1-6)GlcNAc-Sp21	9.25	0.5	5.40541
205	KDNa2-3Galb1-3GlcNAcb-Sp0	22.5	2.08167	9.25185																573	GlcNAcb1-3Galb1-4GlcNAcb1-3Galb1-4GlcNAcb1-3GalNAca-Sp14	9.25	2.21736	23.9714
206	KDNa2-3Galb1-4GlcNAcb-Sp0	6.5	2.88675	44.4116																18	GlcN(Gc)b-Sp8	9	2.44949	27.2166
207	Mana1-2Mana1-2Mana1-3Mana-Sp9	42.75	3.20156	7.48903																435	GalNAcb1-6GalNAcb-Sp8	9	6.37704	70.856
208	Mana1-2Mana1-6(Mana1-2Mana1-3)Mana-Sp9	18.5	1.29099	6.97835																541	Neu5Gca2-8Neu5Aca2-3Galb1-4GlcNAc-Sp0	9	0.816497	9.07218
209	Mana1-2Mana1-3Mana-Sp9	19.25	1.25831	6.53665																271	Neu5Aca2-8Neu5Aca-Sp8	8.75	2.36291	27.0047
210	Mana1-2Mana1-6(Mana1-2Mana1-3)Mana1-6(Mana1-2Mana1-2Mana1-3)Manb1-4GlcNAcb1-4GlcNAcb-Sp12	5	0	0																290	Neu5Aca2-3Galb1-3GlcNAcb1-3Galb1-3GlcNAcb-Sp0	8.75	0.5	5.71429
211	Mana1-6(Mana1-3)Mana-Sp9	3.5	1.29099	36.8856																340	Mana1-6(Neu5Aca2-6Galb1-4GlcNAcb1-2Mana1-3)Manb1-4GlcNAcb1-4GlcNAc-Sp12	8.75	1.25831	14.3806
212	Mana1-2Mana1-2Mana1-6(Mana1-3)Mana-Sp9	2.75	2.21736	80.6311																480	Galb1-3GlcNAcb1-6GalNAca-Sp14	8.75	2.87228	32.8261
213	Mana1-6(Mana1-3)Mana1-6(Mana1-2Mana1-3)Manb1-4GlcNAcb1-4GlcNAcb-Sp12	2.25	0.5	22.2222																230	GalNAcb1-4(Neu5Aca2-3)Galb1-4Glcb-Sp0	8.5	4.72582	55.5978
214	Mana1-6(Mana1-3)Mana1-6(Mana1-3)Manb1-4GlcNAcb1-4GlcNAcb-Sp12	4.75	1.70783	35.9542																543	Neu5Gca2-8Neu5Gca2-6Galb1-4GlcNAc-Sp0	8.5	1.29099	15.1882
215	Manb1-4GlcNAcb-Sp0	4.25	1.5	35.2941																46	Neu5Aca2-3(6S)Galb1-4GlcNAcb-Sp8	8.25	2.06155	24.9885
216	Neu5Aca2-3Galb1-4GlcNAcb1-3Galb1-4(Fuca1-3)GlcNAcb-Sp0	3.25	0.5	15.3846																72	Fuca1-2Galb1-4(Fuca1-3)GlcNAcb-Sp8	8.25	1.5	18.1818
217	(3S)Galb1-4(Fuca1-3)(6S)GlcNAcb-Sp8	6250.25	849.43	13.5903																159	Galb1-4GlcNAcb1-3GalNAca-Sp8	8.25	0.957427	11.6052
218	Fuca1-2(6S)Galb1-4GlcNAcb-Sp0	8.25	5.058	61.3091																182	GlcNAcb1-3Galb1-4GlcNAcb-Sp0	8.25	2.21736	26.877
219	Fuca1-2Galb1-4(6S)GlcNAcb-Sp8	2.75	1.70783	62.1027																218	Fuca1-2(6S)Galb1-4GlcNAcb-Sp0	8.25	5.058	61.3091
220	Fuca1-2(6S)Galb1-4(6S)Glcb-Sp0	6.75	2.06155	30.5415																466	Fuca1-2Galb1-3(Fuca1-4)GlcNAcb1-2Mana1-6(Fuca1-2Galb1-3(Fuca1-4)GlcNAcb1-2Mana1-3)Manb1-4GlcNAcb1-4(Fuca1-6)GlcNAcb1-4(Fuca1-6)GlcNAcb-Sp19	8.25	2.62996	31.8783
221	Neu5Aca2-3Galb1-3GalNAca-Sp8	7.25	1.5	20.6897																478	Neu5Aca2-3Galb1-3GlcNAcb1-2Mana1-6(GlcNAcb1-4)(Neu5Aca2-3Galb1-3GlcNAcb1-2Mana1-3)Manb1-4GlcNAcb1-4GlcNAc-Sp21	8.25	3.86221	46.8147
222	Neu5Aca2-3Galb1-3GalNAca-Sp14	13	1.41421	10.8786																502	Galb1-3(6S)GlcNAcb-Sp8	8.25	3.30404	40.0489
223	GalNAcb1-4(Neu5Aca2-8Neu5Aca2-8Neu5Aca2-8Neu5Aca2-3)Galb1-4Glcb-Sp0	5	0.816497	16.3299																527	GlcNAcb1-3Galb1-4GlcNAcb1-6(GlcNAcb1-3)Galb1-4GlcNAc-Sp0	8.25	1.70783	20.7009
224	GalNAcb1-4(Neu5Aca2-8Neu5Aca2-8Neu5Aca2-3)Galb1-4Glcb-Sp0	14.25	2.98608	20.9549																582	Neu5Aca2-3Galb1-4GlcNAcb1-3Galb1-4GlcNAcb1-3Galb1-4GlcNAcb1-2Mana1-6(Neu5Aca2-3Galb1-4GlcNAcb1-3Galb1-4GlcNAcb1-3Galb1-4GlcNAcb1-2Mana1-3)Manb1-4GlcNAcb1-4GlcNAcb-Sp12	8.25	1.25831	15.2522
225	Neu5Aca2-8Neu5Aca2-8Neu5Aca2-3Galb1-4Glcb-Sp0	9.25	1.25831	13.6033																47	(6S)GlcNAcb-Sp8	8	3.26599	40.8248
226	GalNAcb1-4(Neu5Aca2-8Neu5Aca2-3)Galb1-4Glcb-Sp0	13.75	0.957427	6.96311																202	GlcAb-Sp8	8	1.1547	14.4338
227	Neu5Aca2-8Neu5Aca2-8Neu5Aca-Sp8	8	0.816497	10.2062																227	Neu5Aca2-8Neu5Aca2-8Neu5Aca-Sp8	8	0.816497	10.2062
228	GalNAcb1-4(Neu5Aca2-3)Galb1-4GlcNAcb-Sp0	19.5	2.38048	12.2076																410	Gala1-3(Fuca1-2)Galb1-4(Fuca1-3)GlcNAcb1-3GalNAc-Sp14	8	1.41421	17.6777
229	GalNAcb1-4(Neu5Aca2-3)Galb1-4GlcNAcb-Sp8	7.5	1	13.3333																488	Galb1-4(Fuca1-3)GlcNAcb1-2Mana-Sp0	8	1.63299	20.4124
230	GalNAcb1-4(Neu5Aca2-3)Galb1-4Glcb-Sp0	8.5	4.72582	55.5978																556	(3S)GlcAb1-3Galb1-4GlcNAcb1-2Mana-Sp0	8	2.3094	28.8675
231	Neu5Aca2-3Galb1-3GalNAcb1-4(Neu5Aca2-3)Galb1-4Glcb-Sp0	2.25	1.25831	55.9247																49	Neu5,9Ac2a2-6Galb1-4GlcNAcb-Sp8	7.75	3.20156	41.3105
232	Neu5Aca2-6(Neu5Aca2-3)GalNAca-Sp8	2.75	0.5	18.1818																156	Galb1-4(6S)Glcb-Sp8	7.75	4.11299	53.0708
233	Neu5Aca2-3GalNAca-Sp8	0.75	0.5	66.6667																382	GlcNAcb1-2Mana1-6(GlcNAcb1-4(GlcNAcb1-2)Mana1-3)Manb1-4GlcNAcb1-4GlcNAc-Sp21	7.75	1.89297	24.4254
234	Neu5Aca2-3GalNAcb1-4GlcNAcb-Sp0	2	0.816497	40.8248																403	Galb1-4GlcNAcb1-6(Neu5Aca2-6Galb1-3GlcNAcb1-3)Galb1-4Glc-Sp21	7.75	1.89297	24.4254
235	Neu5Aca2-3Galb1-3(6S)GlcNAc-Sp8	1.75	0.5	28.5714																408	GalNAca1-3GalNAcb1-3Gala1-4Galb1-4Glcb-Sp0	7.75	1.70783	22.0365
236	Neu5Aca2-3Galb1-3(Fuca1-4)GlcNAcb-Sp8	5.5	1.29099	23.4726																413	Fuca1-2Galb1-4GlcNAcb1-2Mana1-6(Fuca1-2Galb1-4GlcNAcb1-2Mana1-3)Manb1-4GlcNAcb1-4(Fuca1-6)GlcNAcb-Sp22	7.75	2.21736	28.611
237	Neu5Aca2-3Galb1-3(Fuca1-4)GlcNAcb1-3Galb1-4(Fuca1-3)GlcNAcb-Sp0	5.25	0.5	9.52381																41	(6P)Mana-Sp8	7.5	0.57735	7.698
238	Neu5Aca2-3Galb1-4(Neu5Aca2-3Galb1-3)GlcNAcb-Sp8	3	0.816497	27.2166																229	GalNAcb1-4(Neu5Aca2-3)Galb1-4GlcNAcb-Sp8	7.5	1	13.3333
239	Neu5Aca2-3Galb1-3(6S)GalNAca-Sp8	7.5	2.38048	31.7397																239	Neu5Aca2-3Galb1-3(6S)GalNAca-Sp8	7.5	2.38048	31.7397
240	Neu5Aca2-6(Neu5Aca2-3Galb1-3)GalNAca-Sp8	3	0.816497	27.2166																260	Neu5Aca2-3Galb1-4Glcb-Sp8	7.5	0.57735	7.698
241	Neu5Aca2-6(Neu5Aca2-3Galb1-3)GalNAca-Sp14	2	0.816497	40.8248																265	Neu5Aca2-6Galb1-4GlcNAcb-Sp8	7.5	3	40
242	Neu5Aca2-3Galb-Sp8	5.25	1.25831	23.9677																451	Galb1-4GlcNAcb1-6(Galb1-4GlcNAcb1-2)Mana1-6(Galb1-4GlcNAcb1-2Mana1-3)Manb1-4GlcNAcb1-4GlcNAcb-Sp19	7.5	1.29099	17.2133
243	Neu5Aca2-3Galb1-3GalNAcb1-3Gala1-4Galb1-4Glcb-Sp0	6.5	0.57735	8.88231																504	(6S)GalNAcb1-4GlcNAc-Sp8	7.5	4.3589	58.1187
244	Neu5Aca2-3Galb1-3GlcNAcb1-3Galb1-4GlcNAcb-Sp0	10.75	0.5	4.65116																519	Gala1-3Galb1-3GlcNAcb1-2Mana-Sp0	7.5	2.64575	35.2767
245	Fuca1-2(6S)Galb1-4Glcb-Sp0	10.75	0.957427	8.9063																552	Galb1-4GlcNAcb1-3Galb1-4GlcNAcb1-3Galb1-4GlcNAcb1-3Galb1-4GlcNAcb1-3Galb1-4GlcNAcb1-2Mana1-6(Galb1-4GlcNAcb1-3Galb1-4GlcNAcb1-3Galb1-4GlcNAcb1-3Galb1-4GlcNAcb1-3Galb1-4GlcNAcb1-2Mana1-3)Manb1-4GlcNAcb1-4GlcNAcb-Sp25	7.5	1.73205	23.094
246	Neu5Aca2-3Galb1-3GlcNAcb-Sp0	18.5	4.12311	22.2871																101	Gala1-3(Fuca1-2)Galb1-3GlcNAcb-Sp0	7.25	2.06155	28.4352
247	Neu5Aca2-3Galb1-4(6S)GlcNAcb-Sp8	10.75	1.5	13.9535																166	Galb1-4GlcNAcb1-6(Galb1-3)GalNAca-Sp8	7.25	1.5	20.6897
248	Neu5Aca2-3Galb1-4(Fuca1-3)(6S)GlcNAcb-Sp8	5	1.1547	23.094																169	Galb1-4GlcNAcb-Sp8	7.25	3.30404	45.5729
249	Neu5Aca2-3Galb1-4(Fuca1-3)GlcNAcb1-3Galb1-4(Fuca1-3)GlcNAcb1-3Galb1-4(Fuca1-3)GlcNAcb-Sp0	59	6.0553	10.2632																221	Neu5Aca2-3Galb1-3GalNAca-Sp8	7.25	1.5	20.6897
250	Neu5Aca2-3Galb1-4(Fuca1-3)GlcNAcb-Sp0	14.5	2.38048	16.4171																288	Galb1-4(Fuca1-3)GlcNAcb1-3Galb1-3(Fuca1-4)GlcNAcb-Sp0	7.25	1.70783	23.5562
251	Neu5Aca2-3Galb1-4(Fuca1-3)GlcNAcb-Sp8	5.5	1.91485	34.8155																298	Galb1-4GlcNAcb1-6(Galb1-4GlcNAcb1-3)Galb1-4GlcNAc-Sp0	7.25	1.5	20.6897
252	Neu5Aca2-3Galb1-4(Fuca1-3)GlcNAcb1-3Galb-Sp8	10.5	2.88675	27.4929																345	Mana1-6(Galb1-4GlcNAcb1-2Mana1-3)Manb1-4GlcNAcb1-4GlcNAcb-Sp12	7.25	6.0208	83.0455
253	Neu5Aca2-3Galb1-4(Fuca1-3)GlcNAcb1-3Galb1-4GlcNAcb-Sp8	4	0	0																409	Fuca1-2Galb1-4(Fuca1-3)GlcNAcb1-3GalNAca-Sp14	7.25	2.06155	28.4352
254	Neu5Aca2-3Galb1-4GlcNAcb1-3Galb1-4GlcNAcb1-3Galb1-4GlcNAcb-Sp0	3.25	0.5	15.3846																17	GlcNAcb-Sp8	7	0.816497	11.6642
255	Neu5Aca2-3Galb1-4GlcNAcb-Sp0	0.75	0.5	66.6667																50	Mana1-6(Mana1-3)Manb1-4GlcNAcb1-4GlcNAcb-Sp12	7	3.3665	48.0929
256	Neu5Aca2-3Galb1-4GlcNAcb-Sp8	2.5	0.57735	23.094																73	Fuca1-2Galb1-4GlcNAcb1-3Galb1-4GlcNAcb-Sp0	7	1.63299	23.3285
257	Neu5Aca2-3Galb1-4GlcNAcb1-3Galb1-4GlcNAcb-Sp0	1.5	0.57735	38.49																104	Gala1-3(Fuca1-2)Galb1-4(Fuca1-3)GlcNAcb-Sp8	7	1.82574	26.082
258	Fuca1-2Galb1-4(6S)Glcb-Sp0	3.75	0.5	13.3333																154	Galb1-4(Fuca1-3)GlcNAcb1-3Galb1-4(Fuca1-3)GlcNAcb1-3Galb1-4(Fuca1-3)GlcNAcb-Sp0	7	0.816497	11.6642
259	Neu5Aca2-3Galb1-4Glcb-Sp0	2.5	0.57735	23.094																307	GlcNAcb1-4GlcNAcb-Sp12	7	1.1547	16.4957
260	Neu5Aca2-3Galb1-4Glcb-Sp8	7.5	0.57735	7.698																338	GlcNAca1-4Galb1-3GalNAc-Sp14	7	1.41421	20.2031
261	Neu5Aca2-6GalNAca-Sp8	5.5	2.38048	43.2814																555	(3S)GlcAb1-3Galb1-4GlcNAcb1-3Galb1-4Glc-Sp0	7	4	57.1429
262	Neu5Aca2-6GalNAcb1-4GlcNAcb-Sp0	5.25	0.957427	18.2367																62	Fuca1-2Galb1-3GalNAca-Sp14	6.75	2.21736	32.8497
263	Neu5Aca2-6Galb1-4(6S)GlcNAcb-Sp8	2.25	0.5	22.2222																163	Galb1-4GlcNAcb1-3Galb1-4GlcNAcb-Sp0	6.75	2.21736	32.8497
264	Neu5Aca2-6Galb1-4GlcNAcb-Sp0	4.25	2.06155	48.5071																197	Glca1-6Glca1-6Glcb-Sp8	6.75	0.957427	14.1841
265	Neu5Aca2-6Galb1-4GlcNAcb-Sp8	7.5	3	40																200	G-ol-Sp8	6.75	2.87228	42.5523
266	Neu5Aca2-6Galb1-4GlcNAcb1-3Galb1-4(Fuca1-3)GlcNAcb1-3Galb1-4(Fuca1-3)GlcNAcb-Sp0	12.25	1.89297	15.4528																220	Fuca1-2(6S)Galb1-4(6S)Glcb-Sp0	6.75	2.06155	30.5415
267	Neu5Aca2-6Galb1-4GlcNAcb1-3Galb1-4GlcNAcb-Sp0	5.25	2.75379	52.4531																361	Neu5Aca2-6GlcNAcb1-4GlcNAcb1-4GlcNAc-Sp21	6.75	0.957427	14.1841
268	Neu5Aca2-6Galb1-4Glcb-Sp0	11	3.82971	34.8155																433	Galb1-6Galb-Sp10	6.75	2.21736	32.8497
269	Neu5Aca2-6Galb1-4Glcb-Sp8	4.75	0.957427	20.1564																554	Galb1-3GlcNAcb1-6(Galb1-3)GalNAc-Sp14	6.75	1.70783	25.3011
270	Neu5Aca2-6Galb-Sp8	15.75	2.75379	17.4844																1	Gala-Sp8	6.5	2.64575	40.7039
271	Neu5Aca2-8Neu5Aca-Sp8	8.75	2.36291	27.0047																68	Fuca1-2Galb1-3GlcNAcb-Sp8	6.5	1.91485	29.4593
272	Neu5Aca2-8Neu5Aca2-3Galb1-4Glcb-Sp0	18.75	2.75379	14.6869																115	Gala1-3Galb1-4GlcNAcb-Sp8	6.5	3.10913	47.8327
273	Galb1-3(Fuca1-4)GlcNAcb1-3Galb1-3(Fuca1-4)GlcNAcb-Sp0	26.75	1.25831	4.70395																153	Galb1-4(Fuca1-3)GlcNAcb1-3Galb1-4(Fuca1-3)GlcNAcb-Sp0	6.5	1	15.3846
274	Neu5Acb2-6GalNAca-Sp8	13	4.24264	32.6357																177	GlcNAcb1-6(GlcNAcb1-3)GalNAca-Sp14	6.5	3.87298	59.5844
275	Neu5Acb2-6Galb1-4GlcNAcb-Sp8	20.75	2.06155	9.93519																196	Glca1-4Glca-Sp8	6.5	1.91485	29.4593
276	Neu5Gca2-3Galb1-3(Fuca1-4)GlcNAcb-Sp0	2.25	0.5	22.2222																206	KDNa2-3Galb1-4GlcNAcb-Sp0	6.5	2.88675	44.4116
277	Neu5Gca2-3Galb1-3GlcNAcb-Sp0	4.25	0.957427	22.5277																243	Neu5Aca2-3Galb1-3GalNAcb1-3Gala1-4Galb1-4Glcb-Sp0	6.5	0.57735	8.88231
278	Neu5Gca2-3Galb1-4(Fuca1-3)GlcNAcb-Sp0	2	0	0																363	Galb1-4GlcNAcb1-2Mana1-6(Galb1-4GlcNAcb1-4(Galb1-4GlcNAcb1-2)Mana1-3)Manb1-4GlcNAcb1-4GlcNAc-Sp21	6.5	1.73205	26.6469
279	Neu5Gca2-3Galb1-4GlcNAcb-Sp0	4	0.816497	20.4124																458	Neu5Aca2-6Galb1-4GlcNAcb1-6(Neu5Aca2-6Galb1-4GlcNAcb1-2)Mana1-6(GlcNAcb1-4)(Neu5Aca2-6Galb1-4GlcNAcb1-2Mana1-3)Manb1-4GlcNAcb1-4GlcNAcb-Sp21	6.5	1.73205	26.6469
280	Neu5Gca2-3Galb1-4Glcb-Sp0	4.5	2.38048	52.8995																500	Galb1-4GlcNAcb1-6(Galb1-4GlcNAcb1-2)Mana1-6(GlcNAcb1-4)Galb1-4GlcNAcb1-4(Gal b1-4GlcNAcb1-2)Mana1-3)Manb1-4GlcNAcb1-4(Fuca1-6)GlcNAc-Sp21	6.5	3.10913	47.8327
281	Neu5Gca2-6GalNAca-Sp0	5.25	1.25831	23.9677																560	Galb1-4GlcNAcb1-3Galb1-4GlcNAcb1-2Mana1-6(Galb1-4GlcNAcb1-3Galb1-4GlcNAcb1-2Mana1-3)Manb1-4GlcNAcb1-4(Fuca1-6)GlcNAcb-Sp24	6.5	0.57735	8.88231
282	Neu5Gca2-6Galb1-4GlcNAcb-Sp0	0.25	0.5	200																92	GalNAca1-3Galb-Sp8	6.25	2.62996	42.0793
283	Neu5Gca-Sp8	3.5	0.57735	16.4957																105	Gala1-3(Fuca1-2)Galb1-4GlcNAc-Sp0	6.25	0.957427	15.3188
284	Neu5Aca2-3Galb1-4GlcNAcb1-6(Galb1-3)GalNAca-Sp14	1.75	0.957427	54.7101																140	Galb1-3GalNAca-Sp14	6.25	0.5	8
285	Galb1-3GlcNAcb1-3Galb1-3GlcNAcb-Sp0	47.25	1.5	3.1746																311	Mana1-2Mana1-6(Mana1-3)Mana1-6(Mana1-2Mana1-2Mana1-3)Mana-Sp9	6.25	1.70783	27.3252
286	Galb1-4(Fuca1-3)(6S)GlcNAcb-Sp0	3	0.816497	27.2166																367	GalNAca1-3(Fuca1-2)Galb1-3GlcNAcb1-2Mana1-6(GalNAca1-3(Fuca1-2)Galb1-3GlcNAcb1-2Mana1-3)Manb1-4GlcNAcb1-4GlcNAcb-Sp20	6.25	2.87228	45.9565
287	Galb1-4(Fuca1-3)(6S)Glcb-Sp0	3.5	1.29099	36.8856																380	Galb1-3GlcNAcb1-3Galb1-4(Fuca1-3)GlcNAcb1-6(Galb1-3GlcNAcb1-3)Galb1-4Glc-Sp21	6.25	1.70783	27.3252
288	Galb1-4(Fuca1-3)GlcNAcb1-3Galb1-3(Fuca1-4)GlcNAcb-Sp0	7.25	1.70783	23.5562																406	Gala1-3(Fuca1-2)Galb1-4GlcNAcb1-3GalNAca-Sp14	6.25	0.5	8
289	Galb1-4GlcNAcb1-3Galb1-3GlcNAcb-Sp0	13.75	4.92443	35.814																563	Galb1-4GlcNAcb1-3Galb1-4GlcNAcb1-3Galb1-4GlcNAcb1-6(Galb1-4GlcNAcb1-3Galb1-4GlcNAcb1-3Galb1-4GlcNAb1-2)Mana1-6(Galb1-4GlcNAcb1-3Galb1-4GlcNAcb1-3Galb1-4GlcNAcb1-2Mana1-3)Manb1-4GlcNAcb1-4(Fuca1-6)GlcNAcb-Sp24	6.25	0.5	8
290	Neu5Aca2-3Galb1-3GlcNAcb1-3Galb1-3GlcNAcb-Sp0	8.75	0.5	5.71429																575	Neu5Aca2-3Galb1-4GlcNAcb1-3Galb1-4GlcNAcb1-6(Galb1-3)GalNAca-Sp14	6.25	0.5	8
291	Neu5Aca2-3Galb1-4GlcNAcb1-3Galb1-3GlcNAcb-Sp0	14.75	2.06155	13.9766																113	Gala1-3Galb1-4(Fuca1-3)GlcNAcb-Sp8	6	7.34847	122.474
292	4S(3S)Galb1-4GlcNAcb-Sp0	17.5	4.79583	27.4048																136	Neu5Aca2-6(Galb1-3)GalNAca-Sp14	6	2.16025	36.0041
293	(6S)Galb1-4(6S)GlcNAcb-Sp0	52774	4529.21	8.58228																146	Galb1-3Galb-Sp8	6	1.63299	27.2166
294	(6P)Glcb-Sp10	15	0.816497	5.44331																352	KDNa2-3Galb1-4Glc-Sp0	6	2.16025	36.0041
295	Neu5Aca2-3Galb1-4(Fuca1-3)GlcNAcb1-6(Galb1-3)GalNAca-Sp14	32.25	3.40343	10.5533																427	GlcNAcb1-6(GlcNAcb1-2)Mana1-6(GlcNAcb1-4)(GlcNAcb1-4(GlcNAcb1-2)Mana1-3)Manb1-4GlcNAcb1-4GlcNAc-Sp21	6	2.16025	36.0041
296	Galb1-3Galb1-4GlcNAcb-Sp8	15	6.48074	43.2049																429	Galb1-4GlcNAcb1-2Mana1-6(GlcNAcb1-4)(Galb1-4GlcNAcb1-4(Galb1-4GlcNAcb1-2)Mana1-3)Manb1-4GlcNAcb1-4GlcNAc-Sp21	6	0.816497	13.6083
297	Neu5Aca2-6Galb1-4GlcNAcb1-2Mana1-6(Galb1-4GlcNAcb1-2Mana1-3)Manb1-4GlcNAcb1-4GlcNAcb-Sp12	9.25	0.5	5.40541																495	GalNAcb1-4(Fuca1-3)(6S)GlcNAcb-Sp8	6	3.55903	59.3171
298	Galb1-4GlcNAcb1-6(Galb1-4GlcNAcb1-3)Galb1-4GlcNAc-Sp0	7.25	1.5	20.6897																496	(3S)GalNAcb1-4(Fuca1-3)GlcNAcb-Sp8	6	3.55903	59.3171
299	GlcNAcb1-6(Galb1-4GlcNAcb1-3)Galb1-4GlcNAc-Sp0	1.25	1.25831	100.664																511	GalNAca1-3(Fuca1-2)Galb1-4GlcNAcb1-6GalNAc-Sp14	6	1.41421	23.5702
300	Galb1-4GlcNAca1-6Galb1-4GlcNAcb-Sp0	9.25	4.5	48.6486																521	Neu5Aca2-3Galb1-3GalNAcb1-4Galb1-4Glcb-Sp0	6	0	0
301	Galb1-4GlcNAcb1-6Galb1-4GlcNAcb-Sp0	1.5	0.57735	38.49																535	GlcNAcb1-3Galb1-4GlcNAcb1-3Galb1-4GlcNAcb1-2Mana1-6(GlcNAcb1-3Galb1-4GlcNAcb1-3Galb1-4GlcNAcb1-2Mana1-3)Manb1-4GlcNAcb1-4GlcNAcb-Sp12	6	1.1547	19.245
302	GalNAcb1-3Galb-Sp8	2.75	0.957427	34.8155																546	Galb1-4GlcNAcb1-3Galb1-4GlcNAcb1-6(Galb1-4GlcNAcb1-3Galb1-4GlcNAcb1-2)Mana1-6(Galb1-4GlcNAcb1-3Galb1-4GlcNAcb1-2Mana1-3)Mana1-4GlcNAcb1-4GlcNAc-Sp24	6	0.816497	13.6083
303	GlcAb1-3GlcNAcb-Sp8	3	1.1547	38.49																19	Galb1-4GlcNAcb1-6(Galb1-4GlcNAcb1-3)GalNAca-Sp8	5.75	1.70783	29.7013
304	Neu5Aca2-6Galb1-4GlcNAcb1-2Mana1-6(GlcNAcb1-2Mana1-3)Manb1-4GlcNAcb1-4GlcNAcb-Sp12	3.75	0.957427	25.5314																33	(3S)Galb1-4(Fuca1-3)GlcNAc-Sp8	5.75	5.85235	101.78
305	GlcNAcb1-3Man-Sp10	1	1.1547	115.47																63	Fuca1-2Galb1-3GalNAcb1-4(Neu5Aca2-3)Galb1-4Glcb-Sp0	5.75	3.86221	67.1689
306	GlcNAcb1-4GlcNAcb-Sp10	16.5	2.38048	14.4271																64	Fuca1-2Galb1-3GalNAcb1-4(Neu5Aca2-3)Galb1-4Glcb-Sp9	5.75	0.957427	16.6509
307	GlcNAcb1-4GlcNAcb-Sp12	7	1.1547	16.4957																86	GalNAca1-3(Fuca1-2)Galb1-4GlcNAcb-Sp8	5.75	1.25831	21.8836
308	MurNAcb1-4GlcNAcb-Sp10	25	10.4881	41.9524																195	Glca1-4Glcb-Sp8	5.75	3.59398	62.5039
309	Mana1-6Manb-Sp10	2.25	0.5	22.2222																199	Glcb1-6Glcb-Sp8	5.75	2.62996	45.7384
310	Mana1-6(Mana1-3)Mana1-6(Mana1-3)Manb-Sp10	3.25	0.957427	29.4593																373	GalNAcb1-4GlcNAcb1-2Mana1-6(GalNAcb1-4GlcNAcb1-2Mana1-3)Manb1-4GlcNAcb1-4GlcNAc-Sp12	5.75	1.25831	21.8836
311	Mana1-2Mana1-6(Mana1-3)Mana1-6(Mana1-2Mana1-2Mana1-3)Mana-Sp9	6.25	1.70783	27.3252																384	Fuca1-2Galb1-3GalNAca1-3(Fuca1-2)Galb1-4GlcNAcb-Sp0	5.75	2.87228	49.9527
312	Mana1-2Mana1-6(Mana1-2Mana1-3)Mana1-6(Mana1-2Mana1-2Mana1-3)Mana-Sp9	10.25	3.30404	32.2345																405	Neu5Aca2-3Galb1-3GalNAcb1-4(Neu5Aca2-8Neu5Aca2-3)Galb1-4Glcb-Sp0	5.75	2.36291	41.094
313	Neu5Aca2-3Galb1-4GlcNAcb1-6(Neu5Aca2-3Galb1-3)GalNAca-Sp14	4.25	1.5	35.2941																411	GalNAca1-3(Fuca1-2)Galb1-4(Fuca1-3)GlcNAcb1-3GalNAc-Sp14	5.75	1.70783	29.7013
314	Neu5Aca2-6Galb1-4GlcNAcb1-2Mana1-6(Neu5Aca2-3Galb1-4GlcNAcb1-2Mana1-3)Manb1-4GlcNAcb1-4GlcNAcb-Sp12	13	0	0																128	Galb1-3(Fuca1-4)GlcNAc-Sp0	5.5	0.57735	10.4973
315	Galb1-4GlcNAcb1-2Mana1-6(Neu5Aca2-6Galb1-4GlcNAcb1-2Mana1-3)Manb1-4GlcNAcb1-4GlcNAcb-Sp12	4.5	0.57735	12.83																143	Galb1-3GalNAcb1-3Gala1-4Galb1-4Glcb-Sp0	5.5	1.91485	34.8155
316	Neu5Aca2-8Neu5Acb-Sp17	1	0.816497	81.6497																184	GlcNAcb1-3Galb1-4GlcNAcb1-3Galb1-4GlcNAcb-Sp0	5.5	1.29099	23.4726
317	Neu5Aca2-8Neu5Aca2-8Neu5Acb-Sp8	11	1.63299	14.8454																236	Neu5Aca2-3Galb1-3(Fuca1-4)GlcNAcb-Sp8	5.5	1.29099	23.4726
318	Neu5Gcb2-6Galb1-4GlcNAc-Sp8	17.75	1.70783	9.62155																251	Neu5Aca2-3Galb1-4(Fuca1-3)GlcNAcb-Sp8	5.5	1.91485	34.8155
319	Galb1-3GlcNAcb1-2Mana1-6(Galb1-3GlcNAcb1-2Mana1-3)Manb1-4GlcNAcb1-4GlcNAcb-Sp19	15.5	0.57735	3.72484																261	Neu5Aca2-6GalNAca-Sp8	5.5	2.38048	43.2814
320	Neu5Aca2-3Galb1-4GlcNAcb1-2Mana1-6(Neu5Aca2-3Galb1-4GlcNAcb1-2Mana1-3)Manb1-4GlcNAcb1-4GlcNAcb-Sp12	4.75	0.5	10.5263																346	GlcNAcb1-2Mana1-6(GlcNAcb1-2Mana1-3)Manb1-4GlcNAcb1-4(Fuca1-6)GlcNAcb-Sp22	5.5	1.29099	23.4726
321	Neu5Aca2-3Galb1-4GlcNAcb1-2Mana1-6(Neu5Aca2-6Galb1-4GlcNAcb1-2Mana1-3)Manb1-4GlcNAcb1-4GlcNAcb-Sp12	1	0.816497	81.6497																386	GalNAcb1-4(Neu5Aca2-3)Galb1-4GlcNAcb1-3GalNAca-Sp14	5.5	1.29099	23.4726
322	Galb1-4(Fuca1-3)GlcNAcb1-2Mana1-6(Galb1-4(Fuca1-3)GlcNAcb1-2Mana1-3)Manb1-4GlcNAcb1-4GlcNAcb-Sp20	3.75	0.5	13.3333																390	GlcNAcb1-2Mana1-6(Galb1-4GlcNAcb1-2Mana1-3)Manb1-4GlcNAcb1-4GlcNAc-Sp12	5.5	0.57735	10.4973
323	Neu5,9Ac2a2-3Galb1-3GlcNAcb-Sp0	2.75	0.957427	34.8155																446	GalNAcb1-4Galb1-4Glcb-Sp0	5.5	0.57735	10.4973
324	Neu5Aca2-6Galb1-4GlcNAcb1-3Galb1-3GlcNAcb-Sp0	1.75	0.957427	54.7101																481	Gala1-3Galb1-3GlcNAcb1-6GalNAca-Sp14	5.5	0.57735	10.4973
325	Neu5Aca2-3Galb1-3(Fuca1-4)GlcNAcb1-3Galb1-3(Fuca1-4)GlcNAcb-Sp0	12.25	3.5	28.5714																522	GlcNAcb1-2 Mana1-6(GlcNAcb1-4)(GlcNAcb1-2Mana1-3)Manb1-4GlcNAcb1-4(Fuca1-6)GlcNAc-Sp21	5.5	1.29099	23.4726
326	Neu5Aca2-6Galb1-4GlcNAcb1-3Galb1-4GlcNAcb1-3Galb1-4GlcNAcb-Sp0	0.75	0.957427	127.657																43	(6S)Galb1-4Glcb-Sp8	5.25	0.5	9.52381
327	Gala1-4Galb1-4GlcNAcb1-3Galb1-4Glcb-Sp0	3.25	2.5	76.9231																57	Neu5Aca2-6Galb1-4GlcNAcb1-2Mana1-6(Neu5Aca2-6Galb1-4GlcNAcb1-2Mana1-3)Manb1-4GlcNAcb1-4GlcNAcb-Sp24	5.25	0.5	9.52381
328	GalNAcb1-3Gala1-4Galb1-4GlcNAcb1-3Galb1-4Glcb-Sp0	2.25	0.957427	42.5523																145	Galb1-3GalNAcb1-4Galb1-4Glcb-Sp8	5.25	2.06155	39.2677
329	GalNAca1-3(Fuca1-2)Galb1-4GlcNAcb1-3Galb1-4GlcNAcb-Sp0	3.75	0.957427	25.5314																149	Galb1-3GlcNAcb-Sp0	5.25	1.5	28.5714
330	GalNAca1-3(Fuca1-2)Galb1-4GlcNAcb1-3Galb1-4GlcNAcb1-3Galb1-4GlcNAcb-Sp0	3.25	0.5	15.3846																237	Neu5Aca2-3Galb1-3(Fuca1-4)GlcNAcb1-3Galb1-4(Fuca1-3)GlcNAcb-Sp0	5.25	0.5	9.52381
331	Neu5Aca2-3Galb1-4(Fuca1-3)GlcNAcb1-6(Neu5Aca2-3Galb1-3)GalNAc-Sp14	3.75	1.70783	45.542																242	Neu5Aca2-3Galb-Sp8	5.25	1.25831	23.9677
332	GlcNAca1-4Galb1-4GlcNAcb1-3Galb1-4GlcNAcb1-3Galb1-4GlcNAcb-Sp0	4.25	0.5	11.7647																262	Neu5Aca2-6GalNAcb1-4GlcNAcb-Sp0	5.25	0.957427	18.2367
333	GlcNAca1-4Galb1-4GlcNAcb-Sp0	13.5	3.69685	27.384																267	Neu5Aca2-6Galb1-4GlcNAcb1-3Galb1-4GlcNAcb-Sp0	5.25	2.75379	52.4531
334	GlcNAca1-4Galb1-3GlcNAcb-Sp0	12	2.94392	24.5327																281	Neu5Gca2-6GalNAca-Sp0	5.25	1.25831	23.9677
335	GlcNAca1-4Galb1-4GlcNAcb1-3Galb1-4Glcb-Sp0	18	5.35413	29.7451																365	Gala1-3(Fuca1-2)Galb1-4GlcNAcb1-2Mana1-6(Gala1-3(Fuca1-2)Galb1-4GlcNAcb1-2Mana1-3)Manb1-4GlcNAcb1-4GlcNAcb-Sp20	5.25	0.957427	18.2367
336	GlcNAca1-4Galb1-4GlcNAcb1-3Galb1-4(Fuca1-3)GlcNAcb1-3Galb1-4(Fuca1-3)GlcNAcb-Sp0	17.5	3.87298	22.1313																400	Galb1-3GlcNAca1-6Galb1-4GlcNAcb-Sp0	5.25	0.957427	18.2367
337	GlcNAca1-4Galb1-4GlcNAcb1-3Galb1-4GlcNAcb-Sp0	10.75	3.40343	31.6598																453	Neu5Aca2-3Galb1-4GlcNAcb1-4Mana1-6(GlcNAcb1-4)(Neu5Aca2-3Galb1-4GlcNAcb1-4(Neu5Aca2-3Galb1-4GlcNAcb1-2)Mana1-3)Manb1-4GlcNAcb1-4GlcNAcb-Sp21	5.25	1.89297	36.0566
338	GlcNAca1-4Galb1-3GalNAc-Sp14	7	1.41421	20.2031																462	Glca1-6Glca1-6Glca1-6Glcb-Sp10	5.25	2.21736	42.2353
339	Neu5Aca2-6Galb1-4GlcNAcb1-2Mana1-6(Mana1-3)Manb1-4GlcNAcb1-4GlcNAc-Sp12	13.5	1	7.40741																540	Neu5Aca2-8Neu5Gca2-3Galb1-4GlcNAc-Sp0	5.25	0.957427	18.2367
340	Mana1-6(Neu5Aca2-6Galb1-4GlcNAcb1-2Mana1-3)Manb1-4GlcNAcb1-4GlcNAc-Sp12	8.75	1.25831	14.3806																2	Glca-Sp8	5	1.82574	36.5148
341	Neu5Aca2-6Galb1-4GlcNAcb1-2Mana1-6Manb1-4GlcNAcb1-4GlcNAc-Sp12	10.75	1.5	13.9535																15	GalNAcb-Sp8	5	2.58199	51.6398
342	Neu5Aca2-6Galb1-4GlcNAcb1-2Mana1-3Manb1-4GlcNAcb1-4GlcNAc-Sp12	21	6.37704	30.3669																90	GalNAca1-3(Fuca1-2)Galb-Sp18	5	1.1547	23.094
343	Galb1-4GlcNAcb1-2Mana1-3Manb1-4GlcNAcb1-4GlcNAc-Sp12	2.5	1.73205	69.282																188	GlcNAcb1-4Galb1-4GlcNAcb-Sp8	5	1.82574	36.5148
344	Galb1-4GlcNAcb1-2Mana1-6Manb1-4GlcNAcb1-4GlcNAc-Sp12	3.5	0.57735	16.4957																210	Mana1-2Mana1-6(Mana1-2Mana1-3)Mana1-6(Mana1-2Mana1-2Mana1-3)Manb1-4GlcNAcb1-4GlcNAcb-Sp12	5	0	0
345	Mana1-6(Galb1-4GlcNAcb1-2Mana1-3)Manb1-4GlcNAcb1-4GlcNAcb-Sp12	7.25	6.0208	83.0455																223	GalNAcb1-4(Neu5Aca2-8Neu5Aca2-8Neu5Aca2-8Neu5Aca2-3)Galb1-4Glcb-Sp0	5	0.816497	16.3299
346	GlcNAcb1-2Mana1-6(GlcNAcb1-2Mana1-3)Manb1-4GlcNAcb1-4(Fuca1-6)GlcNAcb-Sp22	5.5	1.29099	23.4726																248	Neu5Aca2-3Galb1-4(Fuca1-3)(6S)GlcNAcb-Sp8	5	1.1547	23.094
347	Galb1-4GlcNAcb1-2Mana1-6(Galb1-4GlcNAcb1-2Mana1-3)Manb1-4GlcNAcb1-4(Fuca1-6)GlcNAcb-Sp22	2	0.816497	40.8248																366	Gala1-3Galb1-4(Fuca1-3)GlcNAcb1-2Mana1-6(Gala1-3Galb1-4(Fuca1-3)GlcNAcb1-2Mana1-3)Manb1-4GlcNAcb1-4GlcNAcb-Sp20	5	2.70801	54.1603
348	Galb1-3GlcNAcb1-2Mana1-6(Galb1-3GlcNAcb1-2Mana1-3)Manb1-4GlcNAcb1-4(Fuca1-6)GlcNAcb-Sp22	40	6	15																431	Galb1-4GlcNAcb1-6(Galb1-4GlcNAcb1-2)Mana1-6(GlcNAcb1-4)(Galb1-4GlcNAcb1-4(Galb1-4GlcNAcb1-2)Mana1-3)Manb1-4GlcNAcb1-4GlcNAc-Sp21	5	1.41421	28.2843
349	(6S)GlcNAcb1-3Galb1-4GlcNAcb-Sp0	1	0.816497	81.6497																486	Fuca1-2Galb1-4GlcNAcb1-6GalNAca-Sp14	5	4.08248	81.6497
350	KDNa2-3Galb1-4(Fuca1-3)GlcNAc-Sp0	4.25	1.25831	29.6072																487	Gala1-3Galb1-4GlcNAcb1-6GalNAca-Sp14	5	0	0
351	KDNa2-6Galb1-4GlcNAc-Sp0	2.25	0.5	22.2222																524	Galb1-4GlcNAcb1-2 Mana1-6(Galb1-4GlcNAcb1-4)(Galb1-4GlcNAcb1-2Mana1-3)Manb1-4GlcNAcb1-4(Fuca1-6)GlcNAc-Sp21	5	0.816497	16.3299
352	KDNa2-3Galb1-4Glc-Sp0	6	2.16025	36.0041																565	Galb1-4GlcNAcb1-3Galb1-4GlcNAcb1-6(Galb1-3)GalNAca-Sp14	5	0.816497	16.3299
353	KDNa2-3Galb1-3GalNAca-Sp14	2.5	0.57735	23.094																581	Neu5Aca2-6Galb1-4GlcNAcb1-3Galb1-4GlcNAcb1-3Galb1-4GlcNAcb1-2Mana1-6(Neu5Aca2-6Galb1-4GlcNAcb1-3Galb1-4GlcNAcb1-3Galb1-4GlcNAcb1-2Mana1-3)Manb1-4GlcNAcb1-4GlcNAcb-Sp12	5	0.816497	16.3299
354	Fuca1-2Galb1-3GlcNAcb1-2Mana1-6(Fuca1-2Galb1-3GlcNAcb1-2Mana1-3)Manb1-4GlcNAcb1-4GlcNAcb-Sp20	9.25	2.06155	22.2871																583	Neu5Aca2-6Galb1-4GlcNAcb1-3Galb1-4GlcNAcb1-2Mana1-6(Neu5Aca2-6Galb1-4GlcNAcb1-3Galb1-4GlcNAcb1-2Mana1-3)Manb1-4GlcNAcb1-4GlcNAcb-Sp12	5	2.16025	43.2049
355	Fuca1-2Galb1-4GlcNAcb1-2Mana1-6(Fuca1-2Galb1-4GlcNAcb1-2Mana1-3)Manb1-4GlcNAcb1-4GlcNAcb-Sp20	20.5	4.04145	19.7144																107	Gala1-3(Fuca1-2)Galb-Sp8	4.75	0.957427	20.1564
356	Fuca1-2Galb1-4(Fuca1-3)GlcNAcb1-2Mana1-6(Fuca1-2Galb1-4(Fuca1-3)GlcNAcb1-2Mana1-3)Manb1-4GlcNAcb1-4GlcNAb-Sp20	33.5	2.64575	7.89777																124	Gala1-6Glcb-Sp8	4.75	3.59398	75.6627
357	Gala1-3Galb1-4GlcNAcb1-2Mana1-6(Gala1-3Galb1-4GlcNAcb1-2Mana1-3)Manb1-4GlcNAcb1-4GlcNAcb-Sp20	9.25	1.25831	13.6033																214	Mana1-6(Mana1-3)Mana1-6(Mana1-3)Manb1-4GlcNAcb1-4GlcNAcb-Sp12	4.75	1.70783	35.9542
358	Galb1-4GlcNAcb1-2Mana1-6(Mana1-3)Manb1-4GlcNAcb1-4GlcNAcb-Sp12	15.25	6.34429	41.6019																269	Neu5Aca2-6Galb1-4Glcb-Sp8	4.75	0.957427	20.1564
359	Fuca1-4(Galb1-3)GlcNAcb1-2Mana1-6(Fuca1-4(Galb1-3)GlcNAcb1-2Mana1-3)Manb1-4GlcNAcb1-4(Fuca1-6)GlcNAcb-Sp22	27	6.21825	23.0306																320	Neu5Aca2-3Galb1-4GlcNAcb1-2Mana1-6(Neu5Aca2-3Galb1-4GlcNAcb1-2Mana1-3)Manb1-4GlcNAcb1-4GlcNAcb-Sp12	4.75	0.5	10.5263
360	Neu5Aca2-6GlcNAcb1-4GlcNAc-Sp21	17.25	2.06155	11.951																396	Gala1-4Galb1-3GlcNAcb1-2Mana1-6(Gala1-4Galb1-3GlcNAcb1-2Mana1-3)Manb1-4GlcNAcb1-4GlcNAcb-Sp19	4.75	1.5	31.5789
361	Neu5Aca2-6GlcNAcb1-4GlcNAcb1-4GlcNAc-Sp21	6.75	0.957427	14.1841																472	Neu5Aca2-6Galb1-4GlcNAcb1-6GalNAca-Sp14	4.75	1.70783	35.9542
362	Galb1-4(Fuca1-3)GlcNAcb1-6(Fuca1-2Galb1-4GlcNAcb1-3)Galb1-4Glc-Sp21	18.5	3.10913	16.8061																490	Gala1-3(Fuca1-2)Galb1-4GlcNAcb1-6GalNAca-Sp14	4.75	1.25831	26.4906
363	Galb1-4GlcNAcb1-2Mana1-6(Galb1-4GlcNAcb1-4(Galb1-4GlcNAcb1-2)Mana1-3)Manb1-4GlcNAcb1-4GlcNAc-Sp21	6.5	1.73205	26.6469																530	Galb1-3GalNAcb1-3Gal-Sp21	4.75	2.06155	43.4011
364	GalNAca1-3(Fuca1-2)Galb1-4GlcNAcb1-2Mana1-6(GalNAca1-3(Fuca1-2)Galb1-4GlcNAcb1-2Mana1-3)Manb1-4GlcNAcb1-4GlcNAcb-Sp20	14.75	1.70783	11.5785																574	Galb1-4GlcNAcb1-3Galb1-3GalNAca-Sp14	4.75	3.30404	69.5587
365	Gala1-3(Fuca1-2)Galb1-4GlcNAcb1-2Mana1-6(Gala1-3(Fuca1-2)Galb1-4GlcNAcb1-2Mana1-3)Manb1-4GlcNAcb1-4GlcNAcb-Sp20	5.25	0.957427	18.2367																52	GlcNAcb1-2Mana1-6(GlcNAcb1-2Mana1-3)Manb1-4GlcNAcb1-4GlcNAcb-Sp12	4.5	1.73205	38.49
366	Gala1-3Galb1-4(Fuca1-3)GlcNAcb1-2Mana1-6(Gala1-3Galb1-4(Fuca1-3)GlcNAcb1-2Mana1-3)Manb1-4GlcNAcb1-4GlcNAcb-Sp20	5	2.70801	54.1603																75	Fuca1-2Galb1-4GlcNAcb-Sp0	4.5	3	66.6667
367	GalNAca1-3(Fuca1-2)Galb1-3GlcNAcb1-2Mana1-6(GalNAca1-3(Fuca1-2)Galb1-3GlcNAcb1-2Mana1-3)Manb1-4GlcNAcb1-4GlcNAcb-Sp20	6.25	2.87228	45.9565																125	Galb1-2Galb-Sp8	4.5	0.57735	12.83
368	Galα1-3(Fucα1-2)Galβ1-3GlcNAcβ1-2Manα1-6(Galα1-3(Fucα1-2)Galβ1-3GlcNAcβ1-2Manα1-3)Manβ1-4GlcNAcβ1-4GlcNAcβ-Sp20	2.25	0.5	22.2222																126	Galb1-3(Fuca1-4)GlcNAcb1-3Galb1-4(Fuca1-3)GlcNAcb-Sp0	4.5	1	22.2222
369	Fuca1-4(Fuca1-2Galb1-3)GlcNAcb1-2Mana1-3(Fuca1-4(Fuca1-2Galb1-3)GlcNAcb1-2Mana1-3)Manb1-4GlcNAcb1-4GlcNAcb-Sp19	4.25	0.957427	22.5277																176	GlcNAcb1-6(GlcNAcb1-3)GalNAca-Sp8	4.5	1.29099	28.6888
370	Neu5Aca2-3Galb1-4GlcNAcb1-3GalNAc-Sp14	1.25	0.5	40																193	GlcNAcb1-6GalNAca-Sp14	4.5	0.57735	12.83
371	Neu5Aca2-6Galb1-4GlcNAcb1-3GalNAc-Sp14	4	0	0																280	Neu5Gca2-3Galb1-4Glcb-Sp0	4.5	2.38048	52.8995
372	Neu5Aca2-3Galb1-4(Fuca1-3)GlcNAcb1-3GalNAca-Sp14	2.75	1.70783	62.1027																315	Galb1-4GlcNAcb1-2Mana1-6(Neu5Aca2-6Galb1-4GlcNAcb1-2Mana1-3)Manb1-4GlcNAcb1-4GlcNAcb-Sp12	4.5	0.57735	12.83
373	GalNAcb1-4GlcNAcb1-2Mana1-6(GalNAcb1-4GlcNAcb1-2Mana1-3)Manb1-4GlcNAcb1-4GlcNAc-Sp12	5.75	1.25831	21.8836																420	Gala1-3(Fuca1-2)Galb1-4GlcNAcb1-2Mana1-6(Gala1-3(Fuca1-2)Galb1-4GlcNAcb1-2Mana1-3)Manb1-4GlcNAcb1-4(Fuca1-6)GlcNAcb-Sp22	4.5	1.29099	28.6888
374	Galb1-3GalNAca1-3(Fuca1-2)Galb1-4Glc-Sp0	1.5	0.57735	38.49																440	Galb1-4(Fuca1-3)GlcNAcb1-6GalNAc-Sp14	4.5	1.29099	28.6888
375	Galb1-3GalNAca1-3(Fuca1-2)Galb1-4GlcNAc-Sp0	4.25	0.957427	22.5277																457	Neu5Aca2-6Galb1-4GlcNAcb1-4Mana1-6(GlcNAcb1-4)(Neu5Aca2-6Galb1-4GlcNAcb1-4(Neu5Aca2-6Galb1-4GlcNAcb1-2)Mana1-3)Manb1-4GlcNAcb1-4GlcNAcb-Sp21	4.5	0.57735	12.83
376	Galb1-3GlcNAcb1-3Galb1-4GlcNAcb1-6(Galb1-3GlcNAcb1-3)Galb1-4Glcb-Sp0	2.5	1	40																473	Neu5Aca2-6Galb1-4 GlcNAcb1-6(Neu5Aca2-6Galb1-4GlcNAcb1-3)GalNAca-Sp14	4.5	2.38048	52.8995
377	Galb1-4(Fuca1-3)GlcNAcb1-6(Galb1-3GlcNAcb1-3)Galb1-4Glc-Sp21	2.5	1	40																526	Neu5Aca2-3Galb1-4(Fuca1-3)GlcNAcb1-2Mana-Sp0	4.5	0.57735	12.83
378	Galb1-4GlcNAcb1-6(Fuca1-4(Fuca1-2Galb1-3)GlcNAcb1-3)Galb1-4Glc-Sp21	11.75	4.42531	37.6622																534	Fuca1-2Galb1-4GlcNAcb1-3Galb1-4GlcNAcb1-2Mana1-6(Fuca1-2Galb1-4GlcNAcb1-3Galb1-4GlcNAcb1-2Mana1-3)Manb1-4GlcNAcb1-4GlcNAcb-Sp24	4.5	1.73205	38.49
379	Galb1-4(Fuca1-3)GlcNAcb1-6(Fuca1-4(Fuca1-2Galb1-3)GlcNAcb1-3)Galb1-4Glc-Sp21	17	5.59762	32.9272																81	Fucb1-3GlcNAcb-Sp8	4.25	0.5	11.7647
380	Galb1-3GlcNAcb1-3Galb1-4(Fuca1-3)GlcNAcb1-6(Galb1-3GlcNAcb1-3)Galb1-4Glc-Sp21	6.25	1.70783	27.3252																83	GalNAca1-3(Fuca1-2)Galb1-4(Fuca1-3)GlcNAcb-Sp0	4.25	0.957427	22.5277
381	Galb1-4GlcNAcb1-6(Galb1-4GlcNAcb1-2)Mana1-6(Galb1-4GlcNAcb1-4(Galb1-4GlcNAcb1-2)Mana1-3)Manb1-4GlcNAcb1-4GlcNAcb-Sp21	40	11.5181	28.7953																170	Galb1-4GlcNAcb-Sp23	4.25	1.25831	29.6072
382	GlcNAcb1-2Mana1-6(GlcNAcb1-4(GlcNAcb1-2)Mana1-3)Manb1-4GlcNAcb1-4GlcNAc-Sp21	7.75	1.89297	24.4254																215	Manb1-4GlcNAcb-Sp0	4.25	1.5	35.2941
383	Fuca1-2Galb1-3GalNAca1-3(Fuca1-2)Galb1-4Glcb-Sp0	10.75	3.0957	28.7972																264	Neu5Aca2-6Galb1-4GlcNAcb-Sp0	4.25	2.06155	48.5071
384	Fuca1-2Galb1-3GalNAca1-3(Fuca1-2)Galb1-4GlcNAcb-Sp0	5.75	2.87228	49.9527																277	Neu5Gca2-3Galb1-3GlcNAcb-Sp0	4.25	0.957427	22.5277
385	Galb1-3GlcNAcb1-3GalNAca-Sp14	12.5	1.73205	13.8564																313	Neu5Aca2-3Galb1-4GlcNAcb1-6(Neu5Aca2-3Galb1-3)GalNAca-Sp14	4.25	1.5	35.2941
386	GalNAcb1-4(Neu5Aca2-3)Galb1-4GlcNAcb1-3GalNAca-Sp14	5.5	1.29099	23.4726																332	GlcNAca1-4Galb1-4GlcNAcb1-3Galb1-4GlcNAcb1-3Galb1-4GlcNAcb-Sp0	4.25	0.5	11.7647
387	GalNAca1-3(Fuca1-2)Galb1-3GalNAca1-3(Fuca1-2)Galb1-4GlcNAcb-Sp0	13.5	5.56776	41.2427																350	KDNa2-3Galb1-4(Fuca1-3)GlcNAc-Sp0	4.25	1.25831	29.6072
388	Gala1-3Galb1-3GlcNAcb1-2Mana1-6(Gala1-3Galb1-3GlcNAcb1-2Mana1-3)Manb1-4GlcNAcb1-4GlcNAc-Sp19	9.5	2.08167	21.9123																369	Fuca1-4(Fuca1-2Galb1-3)GlcNAcb1-2Mana1-3(Fuca1-4(Fuca1-2Galb1-3)GlcNAcb1-2Mana1-3)Manb1-4GlcNAcb1-4GlcNAcb-Sp19	4.25	0.957427	22.5277
389	Gala1-3Galb1-3(Fuca1-4)GlcNAcb1-2Mana1-6(Gala1-3Galb1-3(Fuca1-4)GlcNAcb1-2Mana1-3)Manb1-4GlcNAcb1-4GlcNAc-Sp19	41.5	4.65475	11.2163																375	Galb1-3GalNAca1-3(Fuca1-2)Galb1-4GlcNAc-Sp0	4.25	0.957427	22.5277
390	GlcNAcb1-2Mana1-6(Galb1-4GlcNAcb1-2Mana1-3)Manb1-4GlcNAcb1-4GlcNAc-Sp12	5.5	0.57735	10.4973																532	GlcNAcb1-3Galb1-4GlcNAcb1-2Mana1-6(GlcNAcb1-3Galb1-4GlcNAcb1-2Mana1-3)Manb1-4GlcNAcb1-4GlcNAcb-Sp25	4.25	0.957427	22.5277
391	Galb1-4GlcNAcb1-2Mana1-6(GlcNAcb1-2Mana1-3)Manb1-4GlcNAcb1-4GlcNAc-Sp12	1.75	0.5	28.5714																544	Neu5Aca2-8Neu5Aca2-3Galb1-4GlcNAc-Sp0	4.25	0.5	11.7647
392	Neu5Aca2-3Galb1-3GlcNAcb1-3GalNAca-Sp14	3.5	1	28.5714																566	Galb1-4GlcNAcb1-3Galb1-4GlcNAcb1-6(Galb1-4GlcNAcb1-3Galb1-4GlcNAcb1-3)GalNAca-Sp14	4.25	0.5	11.7647
393	Fuca1-2Galb1-4GlcNAcb1-3GalNAca-Sp14	2.25	0.5	22.2222																77	Fuca1-2Galb1-4Glcb-Sp0	4	0.816497	20.4124
394	Galb1-4(Fuca1-3)GlcNAcb1-3GalNAca-Sp14	3.75	1.25831	33.5548																97	GalNAcb1-4(Fuca1-3)GlcNAcb-Sp0	4	0.816497	20.4124
395	GalNAca1-3GalNAcb1-3Gala1-4Galb1-4GlcNAcb-Sp0	1.75	0.957427	54.7101																121	Gala1-4Galb1-4GlcNAcb-Sp8	4	0.816497	20.4124
396	Gala1-4Galb1-3GlcNAcb1-2Mana1-6(Gala1-4Galb1-3GlcNAcb1-2Mana1-3)Manb1-4GlcNAcb1-4GlcNAcb-Sp19	4.75	1.5	31.5789																148	Galb1-3GlcNAcb1-3Galb1-4Glcb-Sp10	4	1.41421	35.3553
397	Gala1-4Galb1-4GlcNAcb1-2Mana1-6(Gala1-4Galb1-4GlcNAcb1-2Mana1-3)Manb1-4GlcNAcb1-4GlcNAcb-Sp24	2.5	1.29099	51.6398																194	GlcNAcb1-6Galb1-4GlcNAcb-Sp8	4	1.41421	35.3553
398	Gala1-3Galb1-4GlcNAcb1-3GalNAca-Sp14	3.5	0.57735	16.4957																253	Neu5Aca2-3Galb1-4(Fuca1-3)GlcNAcb1-3Galb1-4GlcNAcb-Sp8	4	0	0
399	Galb1-3GlcNAcb1-6Galb1-4GlcNAcb-Sp0	1.75	0.957427	54.7101																279	Neu5Gca2-3Galb1-4GlcNAcb-Sp0	4	0.816497	20.4124
400	Galb1-3GlcNAca1-6Galb1-4GlcNAcb-Sp0	5.25	0.957427	18.2367																371	Neu5Aca2-6Galb1-4GlcNAcb1-3GalNAc-Sp14	4	0	0
401	GalNAcb1-3Gala1-6Galb1-4Glcb-Sp8	11.25	1.70783	15.1807																414	GlcNAcb1-2(GlcNAcb1-6)Mana1-6(GlcNAcb1-2Mana1-3)Manb1-4GlcNAcb1-4GlcNAcb-Sp19	4	1.63299	40.8248
402	Gala1-3(Fuca1-2)Galb1-4(Fuca1-3)Glcb-Sp21	9.5	2.08167	21.9123																439	Fuca1-2Galb1-4(Fuca1-3)GlcNAcb1-2Mana1-6(Fuca1-2Galb1-4(Fuca1-3)GlcNAcb1-4(Fuca1-2Galb1-4(Fuca1-3)GlcNAcb1-2)Mana1-3)Manb1-4GlcNAcb1-4GlcNAcb-Sp12	4	0.816497	20.4124
403	Galb1-4GlcNAcb1-6(Neu5Aca2-6Galb1-3GlcNAcb1-3)Galb1-4Glc-Sp21	7.75	1.89297	24.4254																442	Fuca1-2Galb1-4GlcNAcb1-6(Fuca1-2Galb1-4GlcNAcb1-3)GalNAc-Sp14	4	0.816497	20.4124
404	Galb1-3GalNAcb1-4(Neu5Aca2-8Neu5Aca2-3)Galb1-4Glcb-Sp0	11	3.55903	32.3548																455	Neu5Aca2-3Galb1-4GlcNAcb1-6(Neu5Aca2-3Galb1-4GlcNAcb1-2)Mana1-6(GlcNAcb1-4)(Neu5Aca2-3Galb1-4GlcNAcb1-4(Neu5Aca2-3Galb1-4GlcNAcb1-2)Mana1-3)Manb1-4GlcNAcb1-4GlcNAcb-Sp21	4	1.1547	28.8675
405	Neu5Aca2-3Galb1-3GalNAcb1-4(Neu5Aca2-8Neu5Aca2-3)Galb1-4Glcb-Sp0	5.75	2.36291	41.094																507	(3S)GalNAcb1-4GlcNAc-Sp8	4	2.16025	54.0062
406	Gala1-3(Fuca1-2)Galb1-4GlcNAcb1-3GalNAca-Sp14	6.25	0.5	8																510	(6P)Galb1-4GlcNAcb-SP0	4	1.1547	28.8675
407	GalNAca1-3(Fuca1-2)Galb1-4GlcNAcb1-3GalNAca-Sp14	3.5	0.57735	16.4957																542	Neu5Gca2-8Neu5Gca2-3Galb1-4GlcNAcb1-3Galb1-4GlcNAc-Sp0	4	1.1547	28.8675
408	GalNAca1-3GalNAcb1-3Gala1-4Galb1-4Glcb-Sp0	7.75	1.70783	22.0365																559	Neu5Aca2-8Neu5Aca2-3Galb1-3GalNAcb1-4(Neu5Aca2-3)Galb1-4Glc-Sp21	4	0.816497	20.4124
409	Fuca1-2Galb1-4(Fuca1-3)GlcNAcb1-3GalNAca-Sp14	7.25	2.06155	28.4352																571	Neu5Aca2-3Galb1-4GlcNAcb1-3Galb1-4GlcNAcb1-6(Neu5Aca2-3Galb1-4GlcNAcb1-3Galb1-4GlcNAcb1-3)GalNAca-Sp14	4	0.816497	20.4124
410	Gala1-3(Fuca1-2)Galb1-4(Fuca1-3)GlcNAcb1-3GalNAc-Sp14	8	1.41421	17.6777																103	Gala1-3(Fuca1-2)Galb1-4(Fuca1-3)GlcNAcb-Sp0	3.75	2.36291	63.0109
411	GalNAca1-3(Fuca1-2)Galb1-4(Fuca1-3)GlcNAcb1-3GalNAc-Sp14	5.75	1.70783	29.7013																131	Galb1-4GlcNAcb1-6GalNAca-Sp8	3.75	3.5	93.3333
412	Galb1-4(Fuca1-3)GlcNAcb1-2Mana1-6(Galb1-4(Fuca1-3)GlcNAcb1-2Mana1-3)Manb1-4GlcNAcb1-4(Fuca1-6)GlcNAcb-Sp22	21.5	2.08167	9.68217																258	Fuca1-2Galb1-4(6S)Glcb-Sp0	3.75	0.5	13.3333
413	Fuca1-2Galb1-4GlcNAcb1-2Mana1-6(Fuca1-2Galb1-4GlcNAcb1-2Mana1-3)Manb1-4GlcNAcb1-4(Fuca1-6)GlcNAcb-Sp22	7.75	2.21736	28.611																304	Neu5Aca2-6Galb1-4GlcNAcb1-2Mana1-6(GlcNAcb1-2Mana1-3)Manb1-4GlcNAcb1-4GlcNAcb-Sp12	3.75	0.957427	25.5314
414	GlcNAcb1-2(GlcNAcb1-6)Mana1-6(GlcNAcb1-2Mana1-3)Manb1-4GlcNAcb1-4GlcNAcb-Sp19	4	1.63299	40.8248																322	Galb1-4(Fuca1-3)GlcNAcb1-2Mana1-6(Galb1-4(Fuca1-3)GlcNAcb1-2Mana1-3)Manb1-4GlcNAcb1-4GlcNAcb-Sp20	3.75	0.5	13.3333
415	Fuca1-2Galb1-3GlcNAcb1-3GalNAc-Sp14	1.5	0.57735	38.49																329	GalNAca1-3(Fuca1-2)Galb1-4GlcNAcb1-3Galb1-4GlcNAcb-Sp0	3.75	0.957427	25.5314
416	Gala1-3(Fuca1-2)Galb1-3GlcNAcb1-3GalNAc-Sp14	3.25	0.957427	29.4593																331	Neu5Aca2-3Galb1-4(Fuca1-3)GlcNAcb1-6(Neu5Aca2-3Galb1-3)GalNAc-Sp14	3.75	1.70783	45.542
417	GalNAca1-3(Fuca1-2)Galb1-3GlcNAcb1-3GalNAc-Sp14	1.75	0.5	28.5714																394	Galb1-4(Fuca1-3)GlcNAcb1-3GalNAca-Sp14	3.75	1.25831	33.5548
418	Gala1-3Galb1-3GlcNAcb1-3GalNAc-Sp14	3	0.816497	27.2166																469	Neu5Aca2-6Galb1-4GlcNAcb1-6(Galb1-3GlcNAcb1-3)Galb1-4Glcb-Sp21	3.75	0.5	13.3333
419	Fuca1-2Galb1-3GlcNAcb1-2Mana1-6(Fuca1-2Galb1-3GlcNAcb1-2Mana1-3)Manb1-4GlcNAcb1-4(Fuca1-6)GlcNAcb-Sp22	2.5	0.57735	23.094																509	Galb1-4(6P)GlcNAcb-Sp0	3.75	1.70783	45.542
420	Gala1-3(Fuca1-2)Galb1-4GlcNAcb1-2Mana1-6(Gala1-3(Fuca1-2)Galb1-4GlcNAcb1-2Mana1-3)Manb1-4GlcNAcb1-4(Fuca1-6)GlcNAcb-Sp22	4.5	1.29099	28.6888																529	Gala1-3(Fuca1-2)Galb1-3GalNAcb1-3Gala1-4Galb1-4Glc-Sp21	3.75	0.957427	25.5314
421	Galb1-3GlcNAcb1-6(Galb1-3GlcNAcb1-2)Mana1-6(Galb1-3GlcNAcb1-2Mana1-3)Manb1-4GlcNAcb1-4GlcNAcb-Sp19	3	0.816497	27.2166																4	GalNAca-Sp8	3.5	1.73205	49.4872
422	Galb1-4GlcNAcb1-6(Fuca1-2Galb1-3GlcNAcb1-3)Galb1-4Glc-Sp21	3.25	1.5	46.1538																120	Gala1-4Galb1-4GlcNAcb-Sp0	3.5	1	28.5714
423	Fuca1-3GlcNAcb1-6(Galb1-4GlcNAcb1-3)Galb1-4Glc-Sp21	1.25	0.5	40																129	Galb1-3(Fuca1-4)GlcNAc-Sp8	3.5	1.73205	49.4872
424	GlcNAcb1-2Mana1-6(GlcNAcb1-4)(GlcNAcb1-2Mana1-3)Manb1-4GlcNAcb1-4GlcNAc-Sp21	2.75	0.5	18.1818																130	Fuca1-4(Galb1-3)GlcNAcb-Sp8	3.5	0.57735	16.4957
425	GlcNAcb1-2Mana1-6(GlcNAcb1-4)(GlcNAcb1-4(GlcNAcb1-2)Mana1-3)Manb1-4GlcNAcb1-4GlcNAc-Sp21	11.25	2.21736	19.7098																151	Galb1-4(Fuca1-3)GlcNAcb-Sp0	3.5	0.57735	16.4957
426	GlcNAcb1-6(GlcNAcb1-2)Mana1-6(GlcNAcb1-4)(GlcNAcb1-2Mana1-3)Manb1-4GlcNAcb1-4GlcNAc-Sp21	11	1.41421	12.8565																168	Galb1-4GlcNAcb-Sp0	3.5	1	28.5714
427	GlcNAcb1-6(GlcNAcb1-2)Mana1-6(GlcNAcb1-4)(GlcNAcb1-4(GlcNAcb1-2)Mana1-3)Manb1-4GlcNAcb1-4GlcNAc-Sp21	6	2.16025	36.0041																172	Galb1-4Glcb-Sp8	3.5	1	28.5714
428	Galb1-4GlcNAcb1-2Mana1-6(GlcNAcb1-4)(Galb1-4GlcNAcb1-2Mana1-3)Manb1-4GlcNAcb1-4GlcNAc-Sp21	10.5	2.64575	25.1976																211	Mana1-6(Mana1-3)Mana-Sp9	3.5	1.29099	36.8856
429	Galb1-4GlcNAcb1-2Mana1-6(GlcNAcb1-4)(Galb1-4GlcNAcb1-4(Galb1-4GlcNAcb1-2)Mana1-3)Manb1-4GlcNAcb1-4GlcNAc-Sp21	6	0.816497	13.6083																283	Neu5Gca-Sp8	3.5	0.57735	16.4957
430	Galb1-4GlcNAcb1-6(Galb1-4GlcNAcb1-2)Mana1-6(GlcNAcb1-4)(Galb1-4GlcNAcb1-2Mana1-3)Manb1-4GlcNAcb1-4GlcNAc-Sp21	10.5	2.08167	19.8254																287	Galb1-4(Fuca1-3)(6S)Glcb-Sp0	3.5	1.29099	36.8856
431	Galb1-4GlcNAcb1-6(Galb1-4GlcNAcb1-2)Mana1-6(GlcNAcb1-4)(Galb1-4GlcNAcb1-4(Galb1-4GlcNAcb1-2)Mana1-3)Manb1-4GlcNAcb1-4GlcNAc-Sp21	5	1.41421	28.2843																344	Galb1-4GlcNAcb1-2Mana1-6Manb1-4GlcNAcb1-4GlcNAc-Sp12	3.5	0.57735	16.4957
432	Galb1-4Galb-Sp10	10	3.16228	31.6228																392	Neu5Aca2-3Galb1-3GlcNAcb1-3GalNAca-Sp14	3.5	1	28.5714
433	Galb1-6Galb-Sp10	6.75	2.21736	32.8497																398	Gala1-3Galb1-4GlcNAcb1-3GalNAca-Sp14	3.5	0.57735	16.4957
434	Neu5Aca2-3Galb1-4GlcNAcb1-3Galb-Sp8	9.25	1.25831	13.6033																407	GalNAca1-3(Fuca1-2)Galb1-4GlcNAcb1-3GalNAca-Sp14	3.5	0.57735	16.4957
435	GalNAcb1-6GalNAcb-Sp8	9	6.37704	70.856																448	Gala1-3(Fuca1-2)Galb1-3GlcNAcb1-2Mana1-6(Gala1-3(Fuca1-2)Galb1-3GlcNAcb1-2Mana1-3)Manb1-4GlcNAcb1-4(Fuca1-6)GlcNAcb-Sp22	3.5	1	28.5714
436	(6S)Galb1-3GlcNAcb-Sp0	23.25	3.59398	15.458																520	GalNAcb1-4GlcNAcb1-2Mana-Sp0	3.5	0.57735	16.4957
437	(6S)Galb1-3(6S)GlcNAc-Sp0	390	15.1217	3.87737																549	GalNAcb1-3GlcNAcb-Sp0	3.5	1.29099	36.8856
438	Fuca1-2Galb1-4 GlcNAcb1-2Mana1-6(Fuca1-2Galb1-4GlcNAcb1-2(Fuca1-2Galb1-4GlcNAcb1-4)Mana1-3)Manb1-4GlcNAcb1-4GlcNAcb-Sp12	11	1.41421	12.8565																551	GlcNAcb1-3Galb1-4GlcNAcb1-3Galb1-4GlcNAcb1-3Galb1-4GlcNAcb1-3Galb1-4GlcNAcb1-2Mana1-6(GlcNAcb1-3Galb1-4GlcNAcb1-3Galb1-4GlcNAcb1-3Galb1-4GlcNAcb1-3Galb1-4GlcNAcb1-2Mana1-3)Manb1-4GlcNAcb1-4GlcNAcb-Sp25	3.5	1	28.5714
439	Fuca1-2Galb1-4(Fuca1-3)GlcNAcb1-2Mana1-6(Fuca1-2Galb1-4(Fuca1-3)GlcNAcb1-4(Fuca1-2Galb1-4(Fuca1-3)GlcNAcb1-2)Mana1-3)Manb1-4GlcNAcb1-4GlcNAcb-Sp12	4	0.816497	20.4124																553	GlcNAb1-3Galb1-3GalNAc-Sp14	3.5	1	28.5714
440	Galb1-4(Fuca1-3)GlcNAcb1-6GalNAc-Sp14	4.5	1.29099	28.6888																569	GlcNAcb1-3Galb1-4GlcNAcb1-6(Galb1-3)GalNAca-Sp14	3.5	1.29099	36.8856
441	Galb1-4GlcNAcb1-2Mana-Sp0	1.75	0.5	28.5714																578	Neu5Aca2-3Galb1-4GlcNAcb1-3Galb1-4GlcNAcb1-2Mana1-6(Neu5Aca2-3Galb1-4GlcNAcb1-3Galb1-4GlcNAcb1-2Mana1-3)Manb1-4GlcNAcb1-4GlcNAcb-Sp12	3.5	0.57735	16.4957
442	Fuca1-2Galb1-4GlcNAcb1-6(Fuca1-2Galb1-4GlcNAcb1-3)GalNAc-Sp14	4	0.816497	20.4124																10	Neu5Aca-Sp11	3.25	0.957427	29.4593
443	Gala1-3(Fuca1-2)Galb1-4GlcNAcb1-6(Gala1-3(Fuca1-2)Galb1-4GlcNAcb1-3)GalNAc-Sp14	1.5	0.57735	38.49																59	Fuca1-2Galb1-3GalNAcb1-3Gala1-4Galb1-4Glcb-Sp9	3.25	0.957427	29.4593
444	GalNAca1-3(Fuca1-2)Galb1-4GlcNAcb1-6(GalNAca1-3(Fuca1-2)Galb1-4GlcNAcb1-3)GalNAc-Sp14	2.75	0.5	18.1818																108	Gala1-3(Fuca1-2)Galb-Sp18	3.25	3.20156	98.5096
445	Neu5Aca2-8Neu5Aca2-3Galb1-3GalNAcb1-4(Neu5Aca2-8Neu5Aca2-3)Galb1-4Glcb-Sp0	2.25	1.5	66.6667																165	Galb1-4GlcNAcb1-3Galb1-4Glcb-Sp8	3.25	1.5	46.1538
446	GalNAcb1-4Galb1-4Glcb-Sp0	5.5	0.57735	10.4973																198	Glcb1-4Glcb-Sp8	3.25	2.06155	63.4324
447	GalNAca1-3(Fuca1-2)Galb1-4GlcNAcb1-2Mana1-6(GalNAca1-3(Fuca1-2)Galb1-4GlcNAcb1-2Mana1-3)Manb1-4GlcNAcb1-4(Fuca1-6)GlcNAcb-Sp22	1.75	0.5	28.5714																216	Neu5Aca2-3Galb1-4GlcNAcb1-3Galb1-4(Fuca1-3)GlcNAcb-Sp0	3.25	0.5	15.3846
448	Gala1-3(Fuca1-2)Galb1-3GlcNAcb1-2Mana1-6(Gala1-3(Fuca1-2)Galb1-3GlcNAcb1-2Mana1-3)Manb1-4GlcNAcb1-4(Fuca1-6)GlcNAcb-Sp22	3.5	1	28.5714																254	Neu5Aca2-3Galb1-4GlcNAcb1-3Galb1-4GlcNAcb1-3Galb1-4GlcNAcb-Sp0	3.25	0.5	15.3846
449	Neu5Aca2-6Galb1-4GlcNAcb1-6(Fuca1-2Galb1-3GlcNAcb1-3)Galb1-4Glc-Sp21	10.75	3.30404	30.7352																310	Mana1-6(Mana1-3)Mana1-6(Mana1-3)Manb-Sp10	3.25	0.957427	29.4593
450	GalNAca1-3(Fuca1-2)Galb1-3GlcNAcb1-2Mana1-6(GalNAca1-3(Fuca1-2)Galb1-3GlcNAcb1-2Mana1-3)Manb1-4GlcNAcb1-4(Fuca1-6)GlcNAcb-Sp22	18.75	2.36291	12.6022																327	Gala1-4Galb1-4GlcNAcb1-3Galb1-4Glcb-Sp0	3.25	2.5	76.9231
451	Galb1-4GlcNAcb1-6(Galb1-4GlcNAcb1-2)Mana1-6(Galb1-4GlcNAcb1-2Mana1-3)Manb1-4GlcNAcb1-4GlcNAcb-Sp19	7.5	1.29099	17.2133																330	GalNAca1-3(Fuca1-2)Galb1-4GlcNAcb1-3Galb1-4GlcNAcb1-3Galb1-4GlcNAcb-Sp0	3.25	0.5	15.3846
452	Neu5Aca2-3Galb1-4GlcNAcb1-2Mana1-6(GlcNAcb1-4)(Neu5Aca2-3Galb1-4GlcNAcb1-2Mana1-3)Manb1-4GlcNAcb1-4GlcNAcb-Sp21	12.75	1.89297	14.8468																416	Gala1-3(Fuca1-2)Galb1-3GlcNAcb1-3GalNAc-Sp14	3.25	0.957427	29.4593
453	Neu5Aca2-3Galb1-4GlcNAcb1-4Mana1-6(GlcNAcb1-4)(Neu5Aca2-3Galb1-4GlcNAcb1-4(Neu5Aca2-3Galb1-4GlcNAcb1-2)Mana1-3)Manb1-4GlcNAcb1-4GlcNAcb-Sp21	5.25	1.89297	36.0566																422	Galb1-4GlcNAcb1-6(Fuca1-2Galb1-3GlcNAcb1-3)Galb1-4Glc-Sp21	3.25	1.5	46.1538
454	Neu5Aca2-3Galb1-4GlcNAcb1-6(Neu5Aca2-3Galb1-4GlcNAcb1-2)Mana1-6(GlcNAcb1-4)(Neu5Aca2-3Galb1-4GlcNAcb1-2Mana1-3)Manb1-4GlcNAcb1-4GlcNAcb-Sp21	10	2.44949	24.4949																464	Neu5Aca2-3Galb1-4GlcNAcb1-6(Neu5Aca2-3Galb1-4GlcNAcb1-3)GalNAca-Sp14	3.25	0.5	15.3846
455	Neu5Aca2-3Galb1-4GlcNAcb1-6(Neu5Aca2-3Galb1-4GlcNAcb1-2)Mana1-6(GlcNAcb1-4)(Neu5Aca2-3Galb1-4GlcNAcb1-4(Neu5Aca2-3Galb1-4GlcNAcb1-2)Mana1-3)Manb1-4GlcNAcb1-4GlcNAcb-Sp21	4	1.1547	28.8675																518	Neu5Aca2-3Galb1-3GlcNAcb1-2Mana-Sp0	3.25	2.21736	68.2263
456	Neu5Aca2-6Galb1-4GlcNAcb1-2Mana1-6(GlcNAcb1-4)(Neu5Aca2-6Galb1-4GlcNAcb1-2Mana1-3)Manb1-4GlcNAcb1-4GlcNAcb-Sp21	10.5	1.29099	12.2952																572	Neu5Aca2-6Galb1-4GlcNAcb1-3Galb1-4GlcNAcb1-3GalNAca-Sp14	3.25	0.5	15.3846
457	Neu5Aca2-6Galb1-4GlcNAcb1-4Mana1-6(GlcNAcb1-4)(Neu5Aca2-6Galb1-4GlcNAcb1-4(Neu5Aca2-6Galb1-4GlcNAcb1-2)Mana1-3)Manb1-4GlcNAcb1-4GlcNAcb-Sp21	4.5	0.57735	12.83																6	Fuca-Sp8	3	0.816497	27.2166
458	Neu5Aca2-6Galb1-4GlcNAcb1-6(Neu5Aca2-6Galb1-4GlcNAcb1-2)Mana1-6(GlcNAcb1-4)(Neu5Aca2-6Galb1-4GlcNAcb1-2Mana1-3)Manb1-4GlcNAcb1-4GlcNAcb-Sp21	6.5	1.73205	26.6469																12	Galb-Sp8	3	0.816497	27.2166
459	Neu5Aca2-6Galb1-4GlcNAcb1-6(Neu5Aca2-6Galb1-4GlcNAcb1-2)Mana1-6(GlcNAcb1-4)(Neu5Aca2-6Galb1-4GlcNAcb1-4(Neu5Aca2-6Galb1-4GlcNAcb1-2)Mana1-3)Manb1-4GlcNAcb1-4GlcNAcb-Sp21	20.5	4.3589	21.2629																51	Mana1-6(Mana1-3)Manb1-4GlcNAcb1-4GlcNAcb-Sp13	3	0.816497	27.2166
460	Gala1-3(Fuca1-2)Galb1-3GalNAca-Sp8	13.5	5.56776	41.2427																54	Galb1-4GlcNAcb1-2Mana1-6(Galb1-4GlcNAcb1-2Mana1-3)Manb1-4GlcNAcb1-4GlcNAcb-Sp12	3	1.41421	47.1405
461	Gala1-3(Fuca1-2)Galb1-3GalNAcb-Sp8	2.75	0.957427	34.8155																55	Neu5Aca2-6Galb1-4GlcNAcb1-2Mana1-6(Neu5Aca2-6Galb1-4GlcNAcb1-2Mana1-3)Manb1-4GlcNAcb1-4GlcNAcb-Sp12	3	0.816497	27.2166
462	Glca1-6Glca1-6Glca1-6Glcb-Sp10	5.25	2.21736	42.2353																56	Neu5Aca2-6Galb1-4GlcNAcb1-2Mana1-6(Neu5Aca2-6Galb1-4GlcNAcb1-2Man-a1-3)Manb1-4GlcNAcb1-4GlcNAcb-Sp21	3	0.816497	27.2166
463	Glca1-4Glca1-4Glca1-4Glcb-Sp10	3	0.816497	27.2166																79	Fuca1-3GlcNAcb-Sp8	3	1.41421	47.1405
464	Neu5Aca2-3Galb1-4GlcNAcb1-6(Neu5Aca2-3Galb1-4GlcNAcb1-3)GalNAca-Sp14	3.25	0.5	15.3846																102	Gala1-3(Fuca1-2)Galb1-3GlcNAcb-Sp8	3	1.41421	47.1405
465	Fuca1-2Galb1-4(Fuca1-3)GlcNAcb1-2Mana1-6(Fuca1-2Galb1-4(Fuca1-3)GlcNAcb1-2Mana1-3)Manb1-4GlcNAcb1-4(Fuca1-6)GlcNAcb-Sp24	17.75	1.70783	9.62155																127	Galb1-3GlcNAcb1-3Galb1-4(Fuca1-3)GlcNAcb-Sp0	3	0.816497	27.2166
466	Fuca1-2Galb1-3(Fuca1-4)GlcNAcb1-2Mana1-6(Fuca1-2Galb1-3(Fuca1-4)GlcNAcb1-2Mana1-3)Manb1-4GlcNAcb1-4(Fuca1-6)GlcNAcb1-4(Fuca1-6)GlcNAcb-Sp19	8.25	2.62996	31.8783																142	Galb1-3GalNAcb-Sp8	3	1.41421	47.1405
467	GlcNAcb1-6(GlcNAcb1-2)Mana1-6(GlcNAcb1-2Mana1-3)Manb1-4GlcNAcb1-4(Fuca1-6)GlcNAcb-Sp24	14.25	3.30404	23.1862																238	Neu5Aca2-3Galb1-4(Neu5Aca2-3Galb1-3)GlcNAcb-Sp8	3	0.816497	27.2166
468	Galb1-3GlcNAcb1-2Mana1-6(GlcNAcb1-4)(Galb1-3GlcNAcb1-2Mana1-3)Manb1-4GlcNAcb1-4GlcNAcb-Sp21	2.5	1.29099	51.6398																240	Neu5Aca2-6(Neu5Aca2-3Galb1-3)GalNAca-Sp8	3	0.816497	27.2166
469	Neu5Aca2-6Galb1-4GlcNAcb1-6(Galb1-3GlcNAcb1-3)Galb1-4Glcb-Sp21	3.75	0.5	13.3333																286	Galb1-4(Fuca1-3)(6S)GlcNAcb-Sp0	3	0.816497	27.2166
470	Neu5Aca2-3Galb1-4GlcNAcb1-2Mana-Sp0	2.25	0.5	22.2222																303	GlcAb1-3GlcNAcb-Sp8	3	1.1547	38.49
471	Neu5Aca2-3Galb1-4GlcNAcb1-6GalNAca-Sp14	3	0.816497	27.2166																418	Gala1-3Galb1-3GlcNAcb1-3GalNAc-Sp14	3	0.816497	27.2166
472	Neu5Aca2-6Galb1-4GlcNAcb1-6GalNAca-Sp14	4.75	1.70783	35.9542																421	Galb1-3GlcNAcb1-6(Galb1-3GlcNAcb1-2)Mana1-6(Galb1-3GlcNAcb1-2Mana1-3)Manb1-4GlcNAcb1-4GlcNAcb-Sp19	3	0.816497	27.2166
473	Neu5Aca2-6Galb1-4 GlcNAcb1-6(Neu5Aca2-6Galb1-4GlcNAcb1-3)GalNAca-Sp14	4.5	2.38048	52.8995																463	Glca1-4Glca1-4Glca1-4Glcb-Sp10	3	0.816497	27.2166
474	Neu5Aca2-6Galb1-4GlcNAcb1-2Mana1-6(Neu5Aca2-6Galb1-4GlcNAcb1-2Mana1-3)Manb1-4GlcNAcb1-4(Fuca1-6)GlcNAcb-Sp24	9.25	0.957427	10.3506																471	Neu5Aca2-3Galb1-4GlcNAcb1-6GalNAca-Sp14	3	0.816497	27.2166
475	Neu5Aca2-3Galb1-4GlcNAcb1-2Mana1-6(Neu5Aca2-3Galb1-4GlcNAcb1-2Mana1-3)Manb1-4GlcNAcb1-4(Fuca1-6)GlcNAcb-Sp24	21.75	3.30404	15.191																494	Neu5Aca2-6GalNAcb1-4(6S)GlcNAcb-Sp8	3	1.1547	38.49
476	Mana1-6(Mana1-3)Manb1-4GlcNAcb1-4(Fuca1-6)GlcNAcb-Sp19	15.5	3	19.3548																513	Gala1-3Galb1-4GlcNAcb1-2Mana-Sp0	3	0.816497	27.2166
477	Galb1-4GlcNAcb1-6(Galb1-4GlcNAcb1-2)Mana1-6(Galb1-4GlcNAcb1-2Mana1-3)Manb1-4GlcNAcb1-4(Fuca1-6)GlcNAcb-Sp24	21.5	5	23.2558																585	Galb1-3GalNAcb1-4(Neu5Aca2-8Neu5Aca2-8Neu5Aca2-3)Galb1-4Glcb-Sp21	3	0.816497	27.2166
478	Neu5Aca2-3Galb1-3GlcNAcb1-2Mana1-6(GlcNAcb1-4)(Neu5Aca2-3Galb1-3GlcNAcb1-2Mana1-3)Manb1-4GlcNAcb1-4GlcNAc-Sp21	8.25	3.86221	46.8147																74	Fuca1-2Galb1-4GlcNAcb1-3Galb1-4GlcNAcb1-3Galb1-4GlcNAcb-Sp0	2.75	0.5	18.1818
479	Neu5Aca2-6Galb1-4GlcNAcb1-6(Fuca1-2Galb1-4(Fuca1-3)GlcNAcb1-3)Galb1-4Glc-Sp21	9.25	3.86221	41.7536																98	GalNAcb1-4GlcNAcb-Sp0	2.75	0.5	18.1818
480	Galb1-3GlcNAcb1-6GalNAca-Sp14	8.75	2.87228	32.8261																175	GlcNAcb1-2Galb1-3GalNAca-Sp8	2.75	0.957427	34.8155
481	Gala1-3Galb1-3GlcNAcb1-6GalNAca-Sp14	5.5	0.57735	10.4973																212	Mana1-2Mana1-2Mana1-6(Mana1-3)Mana-Sp9	2.75	2.21736	80.6311
482	Galb1-3(Fuca1-4)GlcNAcb1-6GalNAca-Sp14	15.75	5.18813	32.9405																219	Fuca1-2Galb1-4(6S)GlcNAcb-Sp8	2.75	1.70783	62.1027
483	Neu5Aca2-3Galb1-3GlcNAcb1-6GalNAca-Sp14	2.75	0.5	18.1818																232	Neu5Aca2-6(Neu5Aca2-3)GalNAca-Sp8	2.75	0.5	18.1818
484	(3S)Galb1-3(Fuca1-4)GlcNAcb-Sp0	36011.5	2787.54	7.7407																302	GalNAcb1-3Galb-Sp8	2.75	0.957427	34.8155
485	Galb1-4(Fuca1-3)GlcNAcb1-6(Neu5Aca2-6(Neu5Aca2-3Galb1-3)GlcNAcb1-3)Galb1-4Glc-Sp21	2	0.816497	40.8248																323	Neu5,9Ac2a2-3Galb1-3GlcNAcb-Sp0	2.75	0.957427	34.8155
486	Fuca1-2Galb1-4GlcNAcb1-6GalNAca-Sp14	5	4.08248	81.6497																372	Neu5Aca2-3Galb1-4(Fuca1-3)GlcNAcb1-3GalNAca-Sp14	2.75	1.70783	62.1027
487	Gala1-3Galb1-4GlcNAcb1-6GalNAca-Sp14	5	0	0																424	GlcNAcb1-2Mana1-6(GlcNAcb1-4)(GlcNAcb1-2Mana1-3)Manb1-4GlcNAcb1-4GlcNAc-Sp21	2.75	0.5	18.1818
488	Galb1-4(Fuca1-3)GlcNAcb1-2Mana-Sp0	8	1.63299	20.4124																444	GalNAca1-3(Fuca1-2)Galb1-4GlcNAcb1-6(GalNAca1-3(Fuca1-2)Galb1-4GlcNAcb1-3)GalNAc-Sp14	2.75	0.5	18.1818
489	Fuca1-2(6S)Galb1-3GlcNAcb-Sp0	2.25	0.5	22.2222																461	Gala1-3(Fuca1-2)Galb1-3GalNAcb-Sp8	2.75	0.957427	34.8155
490	Gala1-3(Fuca1-2)Galb1-4GlcNAcb1-6GalNAca-Sp14	4.75	1.25831	26.4906																483	Neu5Aca2-3Galb1-3GlcNAcb1-6GalNAca-Sp14	2.75	0.5	18.1818
491	Fuca1-2Galb1-4GlcNAcb1-2Mana-Sp0	0.75	0.5	66.6667																506	GalNAcb1-4(6S)GlcNAc-Sp8	2.75	0.5	18.1818
492	Fuca1-2Galb1-3(6S)GlcNAcb-Sp0	9.5	3.51188	36.9672																512	Neu5Aca2-6Galb1-4GlcNAcb1-2Man-Sp0	2.75	0.5	18.1818
493	Fuca1-2(6S)Galb1-3(6S)GlcNAcb-Sp0	10.75	3.77492	35.1155																517	Gala1-3(Fuca1-2)Galb1-3GlcNAcb1-6GalNAc-Sp14	2.75	0.957427	34.8155
494	Neu5Aca2-6GalNAcb1-4(6S)GlcNAcb-Sp8	3	1.1547	38.49																533	Galβ1-4GlcNAcβ1-3Galβ1-4GlcNAcβ1-2Manα1-6(Galβ1-4GlcNAcβ1-3Galβ1-4GlcNAcβ1-2Manα1-3)Manβ1-4GlcNAcβ1-4GlcNAcβ-Sp12	2.75	0.957427	34.8155
495	GalNAcb1-4(Fuca1-3)(6S)GlcNAcb-Sp8	6	3.55903	59.3171																567	Neu5Aca2-3Galb1-4GlcNAcb1-3Galb1-4GlcNAcb1-3GalNAca-Sp14	2.75	0.5	18.1818
496	(3S)GalNAcb1-4(Fuca1-3)GlcNAcb-Sp8	6	3.55903	59.3171																3	Mana-Sp8	2.5	0.57735	23.094
497	Fuca1-2Galb1-3GlcNAcb1-6(Fuca1-2Galb1-3GlcNAcb1-3)GalNAca-Sp14	10	1.1547	11.547																122	Gala1-4Galb1-4Glcb-Sp0	2.5	0.57735	23.094
498	GalNAca1-3(Fuca1-2)Galb1-3GlcNAcb1-6GalNAca-Sp14	18.5	4.20317	22.7199																174	GlcNAca1-6Galb1-4GlcNAcb-Sp8	2.5	0.57735	23.094
499	GlcNAcb1-6(GlcNAcb1-2)Mana1-6(GlcNAcb1-4)(GlcNAcb1-4(GlcNAcb1-2)Mana1-3)Manb1-4GlcNAcb1-4(Fuca1-6)GlcNAc-Sp21	11	2.94392	26.7629																192	GlcNAcb1-6GalNAca-Sp8	2.5	1.91485	76.5942
500	Galb1-4GlcNAcb1-6(Galb1-4GlcNAcb1-2)Mana1-6(GlcNAcb1-4)Galb1-4GlcNAcb1-4(Gal b1-4GlcNAcb1-2)Mana1-3)Manb1-4GlcNAcb1-4(Fuca1-6)GlcNAc-Sp21	6.5	3.10913	47.8327																256	Neu5Aca2-3Galb1-4GlcNAcb-Sp8	2.5	0.57735	23.094
501	Galb1-3GlcNAca1-3Galb1-4GlcNAcb-Sp8	26.25	6.70199	25.5314																259	Neu5Aca2-3Galb1-4Glcb-Sp0	2.5	0.57735	23.094
502	Galb1-3(6S)GlcNAcb-Sp8	8.25	3.30404	40.0489																343	Galb1-4GlcNAcb1-2Mana1-3Manb1-4GlcNAcb1-4GlcNAc-Sp12	2.5	1.73205	69.282
503	(6S)(4S)GalNAcb1-4GlcNAc-Sp8	9.5	2.38048	25.0576																353	KDNa2-3Galb1-3GalNAca-Sp14	2.5	0.57735	23.094
504	(6S)GalNAcb1-4GlcNAc-Sp8	7.5	4.3589	58.1187																376	Galb1-3GlcNAcb1-3Galb1-4GlcNAcb1-6(Galb1-3GlcNAcb1-3)Galb1-4Glcb-Sp0	2.5	1	40
505	(3S)GalNAcb1-4(3S)GlcNAc-Sp8	10.75	5.56028	51.7235																377	Galb1-4(Fuca1-3)GlcNAcb1-6(Galb1-3GlcNAcb1-3)Galb1-4Glc-Sp21	2.5	1	40
506	GalNAcb1-4(6S)GlcNAc-Sp8	2.75	0.5	18.1818																397	Gala1-4Galb1-4GlcNAcb1-2Mana1-6(Gala1-4Galb1-4GlcNAcb1-2Mana1-3)Manb1-4GlcNAcb1-4GlcNAcb-Sp24	2.5	1.29099	51.6398
507	(3S)GalNAcb1-4GlcNAc-Sp8	4	2.16025	54.0062																419	Fuca1-2Galb1-3GlcNAcb1-2Mana1-6(Fuca1-2Galb1-3GlcNAcb1-2Mana1-3)Manb1-4GlcNAcb1-4(Fuca1-6)GlcNAcb-Sp22	2.5	0.57735	23.094
508	(4S)GalNAcb-Sp10	2	0.816497	40.8248																468	Galb1-3GlcNAcb1-2Mana1-6(GlcNAcb1-4)(Galb1-3GlcNAcb1-2Mana1-3)Manb1-4GlcNAcb1-4GlcNAcb-Sp21	2.5	1.29099	51.6398
509	Galb1-4(6P)GlcNAcb-Sp0	3.75	1.70783	45.542																568	GlcNAcb1-3Galb1-4GlcNAcb1-3GalNAca-Sp14	2.5	0.57735	23.094
510	(6P)Galb1-4GlcNAcb-SP0	4	1.1547	28.8675																570	GlcNAcb1-3Galb1-4GlcNAcb1-6(GlcNAcb1-3Galb1-4GlcNAcb1-3)GalNAca-Sp14	2.5	0.57735	23.094
511	GalNAca1-3(Fuca1-2)Galb1-4GlcNAcb1-6GalNAc-Sp14	6	1.41421	23.5702																579	GlcNAcb1-6(Neu5Aca2-3Galb1-3)GalNAca-Sp14	2.5	1	40
512	Neu5Aca2-6Galb1-4GlcNAcb1-2Man-Sp0	2.75	0.5	18.1818																5	GalNAca-Sp15	2.25	0.5	22.2222
513	Gala1-3Galb1-4GlcNAcb1-2Mana-Sp0	3	0.816497	27.2166																11	Neu5Acb-Sp8	2.25	0.5	22.2222
514	Gala1-3(Fuca1-2)Galb1-4GlcNAcb1-2Mana-Sp0	1.25	0.957427	76.5942																96	GalNAcb1-3Gala1-4Galb1-4GlcNAcb-Sp0	2.25	0.5	22.2222
515	GalNAca1-3(Fuca1-2)Galb1-4 GlcNAcb1-2Mana-Sp0	2.25	0.5	22.2222																144	Galb1-3GalNAcb1-4(Neu5Aca2-3)Galb1-4Glcb-Sp0	2.25	0.5	22.2222
516	Galb1-3GlcNAcb1-2Mana-Sp0	2	0	0																213	Mana1-6(Mana1-3)Mana1-6(Mana1-2Mana1-3)Manb1-4GlcNAcb1-4GlcNAcb-Sp12	2.25	0.5	22.2222
517	Gala1-3(Fuca1-2)Galb1-3GlcNAcb1-6GalNAc-Sp14	2.75	0.957427	34.8155																231	Neu5Aca2-3Galb1-3GalNAcb1-4(Neu5Aca2-3)Galb1-4Glcb-Sp0	2.25	1.25831	55.9247
518	Neu5Aca2-3Galb1-3GlcNAcb1-2Mana-Sp0	3.25	2.21736	68.2263																263	Neu5Aca2-6Galb1-4(6S)GlcNAcb-Sp8	2.25	0.5	22.2222
519	Gala1-3Galb1-3GlcNAcb1-2Mana-Sp0	7.5	2.64575	35.2767																276	Neu5Gca2-3Galb1-3(Fuca1-4)GlcNAcb-Sp0	2.25	0.5	22.2222
520	GalNAcb1-4GlcNAcb1-2Mana-Sp0	3.5	0.57735	16.4957																309	Mana1-6Manb-Sp10	2.25	0.5	22.2222
521	Neu5Aca2-3Galb1-3GalNAcb1-4Galb1-4Glcb-Sp0	6	0	0																328	GalNAcb1-3Gala1-4Galb1-4GlcNAcb1-3Galb1-4Glcb-Sp0	2.25	0.957427	42.5523
522	GlcNAcb1-2 Mana1-6(GlcNAcb1-4)(GlcNAcb1-2Mana1-3)Manb1-4GlcNAcb1-4(Fuca1-6)GlcNAc-Sp21	5.5	1.29099	23.4726																351	KDNa2-6Galb1-4GlcNAc-Sp0	2.25	0.5	22.2222
523	Galb1-4GlcNAcb1-2 Mana1-6(GlcNAcb1-4)(Galb1-4GlcNAcb1-2Mana1-3)Manb1-4GlcNAcb1-4(Fuca1-6)GlcNAc-Sp21	9.25	0.5	5.40541																368	Galα1-3(Fucα1-2)Galβ1-3GlcNAcβ1-2Manα1-6(Galα1-3(Fucα1-2)Galβ1-3GlcNAcβ1-2Manα1-3)Manβ1-4GlcNAcβ1-4GlcNAcβ-Sp20	2.25	0.5	22.2222
524	Galb1-4GlcNAcb1-2 Mana1-6(Galb1-4GlcNAcb1-4)(Galb1-4GlcNAcb1-2Mana1-3)Manb1-4GlcNAcb1-4(Fuca1-6)GlcNAc-Sp21	5	0.816497	16.3299																393	Fuca1-2Galb1-4GlcNAcb1-3GalNAca-Sp14	2.25	0.5	22.2222
525	Fuca1-4(Galb1-3)GlcNAcb1-2 Mana-Sp0	32.75	13.5739	41.4469																445	Neu5Aca2-8Neu5Aca2-3Galb1-3GalNAcb1-4(Neu5Aca2-8Neu5Aca2-3)Galb1-4Glcb-Sp0	2.25	1.5	66.6667
526	Neu5Aca2-3Galb1-4(Fuca1-3)GlcNAcb1-2Mana-Sp0	4.5	0.57735	12.83																470	Neu5Aca2-3Galb1-4GlcNAcb1-2Mana-Sp0	2.25	0.5	22.2222
527	GlcNAcb1-3Galb1-4GlcNAcb1-6(GlcNAcb1-3)Galb1-4GlcNAc-Sp0	8.25	1.70783	20.7009																489	Fuca1-2(6S)Galb1-3GlcNAcb-Sp0	2.25	0.5	22.2222
528	GalNAca1-3(Fuca1-2)Galb1-3GalNAcb1-3Gala1-4Galb1-4Glc-Sp21	2	1.1547	57.735																515	GalNAca1-3(Fuca1-2)Galb1-4 GlcNAcb1-2Mana-Sp0	2.25	0.5	22.2222
529	Gala1-3(Fuca1-2)Galb1-3GalNAcb1-3Gala1-4Galb1-4Glc-Sp21	3.75	0.957427	25.5314																564	Galb1-4GlcNAcb1-3Galb1-4GlcNAcb1-3GalNAca-Sp14	2.25	0.5	22.2222
530	Galb1-3GalNAcb1-3Gal-Sp21	4.75	2.06155	43.4011																584	GlcNAcb1-3Fuca-Sp21	2.25	0.5	22.2222
531	GlcNAcb1-3Galb1-4GlcNAcb1-2Mana1-6(GlcNAcb1-3Galb1-4GlcNAcb1-2Mana1-3)Manb1-4GlcNAcb1-4GlcNAcb-Sp12	15.5	4.12311	26.6007																9	Neu5Aca-Sp8	2	0.816497	40.8248
532	GlcNAcb1-3Galb1-4GlcNAcb1-2Mana1-6(GlcNAcb1-3Galb1-4GlcNAcb1-2Mana1-3)Manb1-4GlcNAcb1-4GlcNAcb-Sp25	4.25	0.957427	22.5277																53	GlcNAcb1-2Mana1-6(GlcNAcb1-2Mana1-3)Manb1-4GlcNAcb1-4GlcNAcb-Sp13	2	0.816497	40.8248
533	Galβ1-4GlcNAcβ1-3Galβ1-4GlcNAcβ1-2Manα1-6(Galβ1-4GlcNAcβ1-3Galβ1-4GlcNAcβ1-2Manα1-3)Manβ1-4GlcNAcβ1-4GlcNAcβ-Sp12	2.75	0.957427	34.8155																78	Fuca1-2Galb-Sp8	2	0.816497	40.8248
534	Fuca1-2Galb1-4GlcNAcb1-3Galb1-4GlcNAcb1-2Mana1-6(Fuca1-2Galb1-4GlcNAcb1-3Galb1-4GlcNAcb1-2Mana1-3)Manb1-4GlcNAcb1-4GlcNAcb-Sp24	4.5	1.73205	38.49																106	Gala1-3(Fuca1-2)Galb1-4Glcb-Sp0	2	0	0
535	GlcNAcb1-3Galb1-4GlcNAcb1-3Galb1-4GlcNAcb1-2Mana1-6(GlcNAcb1-3Galb1-4GlcNAcb1-3Galb1-4GlcNAcb1-2Mana1-3)Manb1-4GlcNAcb1-4GlcNAcb-Sp12	6	1.1547	19.245																119	Gala1-4(Fuca1-2)Galb1-4GlcNAcb-Sp8	2	1.41421	70.7107
536	GlcNAcb1-3Galb1-4GlcNAcb1-3Galb1-4GlcNAcb1-2Mana1-6(GlcNAcb1-3Galb1-4GlcNAcb1-3Galb1-4GlcNAcb1-2Mana1-3)Manb1-4GlcNAcb1-4GlcNAcb-Sp25	10.25	1.5	14.6341																167	Galb1-4GlcNAcb1-6(Galb1-3)GalNAc-Sp14	2	0	0
537	Galb1-4GlcNAcb1-3Galb1-4GlcNAcb1-3Galb1-4GlcNAcb1-2Mana1-6(Galb1-4GlcNAcb1-3Galb1-4GlcNAcb1-3Galb1-4GlcNAcb1-2Mana1-3)Manb1-4GlcNAcb1-4GlcNAcb-Sp12	18.5	1.29099	6.97835																234	Neu5Aca2-3GalNAcb1-4GlcNAcb-Sp0	2	0.816497	40.8248
538	Galb1-3GlcNAcb1-3Galb1-4GlcNAcb1-2Mana1-6(Galb1-3GlcNAcb1-3Galb1-4GlcNAcb1-2Mana1-3)Manb1-4GlcNAcb1-4GlcNAc-Sp25	16.25	3.30404	20.3325																241	Neu5Aca2-6(Neu5Aca2-3Galb1-3)GalNAca-Sp14	2	0.816497	40.8248
539	Neu5Gca2-8Neu5Gca2-3Galb1-4GlcNAc-Sp0	11	1.41421	12.8565																278	Neu5Gca2-3Galb1-4(Fuca1-3)GlcNAcb-Sp0	2	0	0
540	Neu5Aca2-8Neu5Gca2-3Galb1-4GlcNAc-Sp0	5.25	0.957427	18.2367																347	Galb1-4GlcNAcb1-2Mana1-6(Galb1-4GlcNAcb1-2Mana1-3)Manb1-4GlcNAcb1-4(Fuca1-6)GlcNAcb-Sp22	2	0.816497	40.8248
541	Neu5Gca2-8Neu5Aca2-3Galb1-4GlcNAc-Sp0	9	0.816497	9.07218																485	Galb1-4(Fuca1-3)GlcNAcb1-6(Neu5Aca2-6(Neu5Aca2-3Galb1-3)GlcNAcb1-3)Galb1-4Glc-Sp21	2	0.816497	40.8248
542	Neu5Gca2-8Neu5Gca2-3Galb1-4GlcNAcb1-3Galb1-4GlcNAc-Sp0	4	1.1547	28.8675																508	(4S)GalNAcb-Sp10	2	0.816497	40.8248
543	Neu5Gca2-8Neu5Gca2-6Galb1-4GlcNAc-Sp0	8.5	1.29099	15.1882																516	Galb1-3GlcNAcb1-2Mana-Sp0	2	0	0
544	Neu5Aca2-8Neu5Aca2-3Galb1-4GlcNAc-Sp0	4.25	0.5	11.7647																528	GalNAca1-3(Fuca1-2)Galb1-3GalNAcb1-3Gala1-4Galb1-4Glc-Sp21	2	1.1547	57.735
545	GlcNAcb1-3Galb1-4GlcNAcb1-6(GlcNAcb1-3Galb1-4GlcNAcb1-2)Mana1-6(GlcNAcb1-3Galb1-4GlcNAcb1-2Man a1-3)Manb1-4GlcNAcb1-4GlcNAc-Sp24	34.75	9.17878	26.4138																548	GlcNAcb1-3Galb1-4GlcNAcb1-6(GlcNAcb1-3Galb1-3)GalNAca-Sp14	2	0	0
546	Galb1-4GlcNAcb1-3Galb1-4GlcNAcb1-6(Galb1-4GlcNAcb1-3Galb1-4GlcNAcb1-2)Mana1-6(Galb1-4GlcNAcb1-3Galb1-4GlcNAcb1-2Mana1-3)Mana1-4GlcNAcb1-4GlcNAc-Sp24	6	0.816497	13.6083																58	Fuca1-2Galb1-3GalNAcb1-3Gala-Sp9	1.75	0.5	28.5714
547	Gala1-3Galb1-4GlcNAcb1-2Mana1-6(Gala1-3Galb1-4GlcNAcb1-2Mana1-3)Manb1-4GlcNAcb1-4GlcNAc-Sp24	9.75	2.21736	22.7421																76	Fuca1-2Galb1-4GlcNAcb-Sp8	1.75	0.5	28.5714
548	GlcNAcb1-3Galb1-4GlcNAcb1-6(GlcNAcb1-3Galb1-3)GalNAca-Sp14	2	0	0																80	Fuca1-4GlcNAcb-Sp8	1.75	0.5	28.5714
549	GalNAcb1-3GlcNAcb-Sp0	3.5	1.29099	36.8856																82	GalNAca1-3(Fuca1-2)Galb1-3GlcNAcb-Sp0	1.75	0.957427	54.7101
550	GalNAcb1-4GlcNAcb1-3GalNAcb1-4GlcNAcb-Sp0	1.75	0.5	28.5714																235	Neu5Aca2-3Galb1-3(6S)GlcNAc-Sp8	1.75	0.5	28.5714
551	GlcNAcb1-3Galb1-4GlcNAcb1-3Galb1-4GlcNAcb1-3Galb1-4GlcNAcb1-3Galb1-4GlcNAcb1-2Mana1-6(GlcNAcb1-3Galb1-4GlcNAcb1-3Galb1-4GlcNAcb1-3Galb1-4GlcNAcb1-3Galb1-4GlcNAcb1-2Mana1-3)Manb1-4GlcNAcb1-4GlcNAcb-Sp25	3.5	1	28.5714																284	Neu5Aca2-3Galb1-4GlcNAcb1-6(Galb1-3)GalNAca-Sp14	1.75	0.957427	54.7101
552	Galb1-4GlcNAcb1-3Galb1-4GlcNAcb1-3Galb1-4GlcNAcb1-3Galb1-4GlcNAcb1-3Galb1-4GlcNAcb1-2Mana1-6(Galb1-4GlcNAcb1-3Galb1-4GlcNAcb1-3Galb1-4GlcNAcb1-3Galb1-4GlcNAcb1-3Galb1-4GlcNAcb1-2Mana1-3)Manb1-4GlcNAcb1-4GlcNAcb-Sp25	7.5	1.73205	23.094																324	Neu5Aca2-6Galb1-4GlcNAcb1-3Galb1-3GlcNAcb-Sp0	1.75	0.957427	54.7101
553	GlcNAb1-3Galb1-3GalNAc-Sp14	3.5	1	28.5714																391	Galb1-4GlcNAcb1-2Mana1-6(GlcNAcb1-2Mana1-3)Manb1-4GlcNAcb1-4GlcNAc-Sp12	1.75	0.5	28.5714
554	Galb1-3GlcNAcb1-6(Galb1-3)GalNAc-Sp14	6.75	1.70783	25.3011																395	GalNAca1-3GalNAcb1-3Gala1-4Galb1-4GlcNAcb-Sp0	1.75	0.957427	54.7101
555	(3S)GlcAb1-3Galb1-4GlcNAcb1-3Galb1-4Glc-Sp0	7	4	57.1429																399	Galb1-3GlcNAcb1-6Galb1-4GlcNAcb-Sp0	1.75	0.957427	54.7101
556	(3S)GlcAb1-3Galb1-4GlcNAcb1-2Mana-Sp0	8	2.3094	28.8675																417	GalNAca1-3(Fuca1-2)Galb1-3GlcNAcb1-3GalNAc-Sp14	1.75	0.5	28.5714
557	Galb1-3GlcNAcb1-3Galb1-4GlcNAcb1-3Galb1-4GlcNAcb1-6(Galb1-3GlcNAcb1-3Galb1-4GlcNAcb1-3Galb1-4GlcNAb1-2)Mana1-6(Galb1-3GlcNAcb1-3Galb1-4GlcNAcb1-3Galb1-4GlcNAcb1-2Mana1-3)Manb1-4GlcNAcb1-4(Fuca1-6)GlcNAcb-Sp24	31.25	2.21736	7.09554																441	Galb1-4GlcNAcb1-2Mana-Sp0	1.75	0.5	28.5714
558	Galb1-3GlcNAcb1-3Galb1-4GlcNAcb1-6(Galb1-3GlcNAcb1-3Galb1-4GlcNAb1-2)Mana1-6(Galb1-3GlcNAcb1-3Galb1-4GlcNAcb1-2Mana1-3)Manb1-4GlcNAcb1-4(Fuca1-6)GlcNAcb-Sp24	24.5	4.3589	17.7914																447	GalNAca1-3(Fuca1-2)Galb1-4GlcNAcb1-2Mana1-6(GalNAca1-3(Fuca1-2)Galb1-4GlcNAcb1-2Mana1-3)Manb1-4GlcNAcb1-4(Fuca1-6)GlcNAcb-Sp22	1.75	0.5	28.5714
559	Neu5Aca2-8Neu5Aca2-3Galb1-3GalNAcb1-4(Neu5Aca2-3)Galb1-4Glc-Sp21	4	0.816497	20.4124																550	GalNAcb1-4GlcNAcb1-3GalNAcb1-4GlcNAcb-Sp0	1.75	0.5	28.5714
560	Galb1-4GlcNAcb1-3Galb1-4GlcNAcb1-2Mana1-6(Galb1-4GlcNAcb1-3Galb1-4GlcNAcb1-2Mana1-3)Manb1-4GlcNAcb1-4(Fuca1-6)GlcNAcb-Sp24	6.5	0.57735	8.88231																7	Fuca-Sp9	1.5	0.57735	38.49
561	GlcNAcb1-3Galb1-4GlcNAcb1-3Galb1-4GlcNAcb1-2Mana1-6(GlcNAcb1-3Galb1-4GlcNAcb1-3Galb1-4GlcNAcb1-2Mana1-3)Manb1-4GlcNAcb1-4(Fuca1-6)GlcNAcb-Sp24	1	0	0																152	Galb1-4(Fuca1-3)GlcNAcb-Sp8	1.5	0.57735	38.49
562	Galb1-4GlcNAcb1-3Galb1-4GlcNAcb1-6(Galb1-4GlcNAcb1-3Galb1-4GlcNAb1-2)Mana1-6(Galb1-4GlcNAcb1-3Galb1-4GlcNAcb1-2Mana1-3)Manb1-4GlcNAcb1-4(Fuca1-6)GlcNAcb-Sp24	22.75	2.5	10.989																171	Galb1-4Glcb-Sp0	1.5	0.57735	38.49
563	Galb1-4GlcNAcb1-3Galb1-4GlcNAcb1-3Galb1-4GlcNAcb1-6(Galb1-4GlcNAcb1-3Galb1-4GlcNAcb1-3Galb1-4GlcNAb1-2)Mana1-6(Galb1-4GlcNAcb1-3Galb1-4GlcNAcb1-3Galb1-4GlcNAcb1-2Mana1-3)Manb1-4GlcNAcb1-4(Fuca1-6)GlcNAcb-Sp24	6.25	0.5	8																173	GlcNAca1-3Galb1-4GlcNAcb-Sp8	1.5	1.29099	86.0663
564	Galb1-4GlcNAcb1-3Galb1-4GlcNAcb1-3GalNAca-Sp14	2.25	0.5	22.2222																257	Neu5Aca2-3Galb1-4GlcNAcb1-3Galb1-4GlcNAcb-Sp0	1.5	0.57735	38.49
565	Galb1-4GlcNAcb1-3Galb1-4GlcNAcb1-6(Galb1-3)GalNAca-Sp14	5	0.816497	16.3299																301	Galb1-4GlcNAcb1-6Galb1-4GlcNAcb-Sp0	1.5	0.57735	38.49
566	Galb1-4GlcNAcb1-3Galb1-4GlcNAcb1-6(Galb1-4GlcNAcb1-3Galb1-4GlcNAcb1-3)GalNAca-Sp14	4.25	0.5	11.7647																374	Galb1-3GalNAca1-3(Fuca1-2)Galb1-4Glc-Sp0	1.5	0.57735	38.49
567	Neu5Aca2-3Galb1-4GlcNAcb1-3Galb1-4GlcNAcb1-3GalNAca-Sp14	2.75	0.5	18.1818																415	Fuca1-2Galb1-3GlcNAcb1-3GalNAc-Sp14	1.5	0.57735	38.49
568	GlcNAcb1-3Galb1-4GlcNAcb1-3GalNAca-Sp14	2.5	0.57735	23.094																443	Gala1-3(Fuca1-2)Galb1-4GlcNAcb1-6(Gala1-3(Fuca1-2)Galb1-4GlcNAcb1-3)GalNAc-Sp14	1.5	0.57735	38.49
569	GlcNAcb1-3Galb1-4GlcNAcb1-6(Galb1-3)GalNAca-Sp14	3.5	1.29099	36.8856																150	Galb1-3GlcNAcb-Sp8	1.25	0.957427	76.5942
570	GlcNAcb1-3Galb1-4GlcNAcb1-6(GlcNAcb1-3Galb1-4GlcNAcb1-3)GalNAca-Sp14	2.5	0.57735	23.094																299	GlcNAcb1-6(Galb1-4GlcNAcb1-3)Galb1-4GlcNAc-Sp0	1.25	1.25831	100.664
571	Neu5Aca2-3Galb1-4GlcNAcb1-3Galb1-4GlcNAcb1-6(Neu5Aca2-3Galb1-4GlcNAcb1-3Galb1-4GlcNAcb1-3)GalNAca-Sp14	4	0.816497	20.4124																370	Neu5Aca2-3Galb1-4GlcNAcb1-3GalNAc-Sp14	1.25	0.5	40
572	Neu5Aca2-6Galb1-4GlcNAcb1-3Galb1-4GlcNAcb1-3GalNAca-Sp14	3.25	0.5	15.3846																423	Fuca1-3GlcNAcb1-6(Galb1-4GlcNAcb1-3)Galb1-4Glc-Sp21	1.25	0.5	40
573	GlcNAcb1-3Galb1-4GlcNAcb1-3Galb1-4GlcNAcb1-3GalNAca-Sp14	9.25	2.21736	23.9714																514	Gala1-3(Fuca1-2)Galb1-4GlcNAcb1-2Mana-Sp0	1.25	0.957427	76.5942
574	Galb1-4GlcNAcb1-3Galb1-3GalNAca-Sp14	4.75	3.30404	69.5587																580	Neu5Aca2-6Galb1-4GlcNAcb1-3Galb1-4GlcNAcb1-6(Neu5Aca2-6Galb1-4GlcNAcb1-3Galb1-4GlcNAcb1-3)GalNAca-Sp14	1.25	0.5	40
575	Neu5Aca2-3Galb1-4GlcNAcb1-3Galb1-4GlcNAcb1-6(Galb1-3)GalNAca-Sp14	6.25	0.5	8																147	Galb1-3GlcNAcb1-3Galb1-4GlcNAcb-Sp0	1	0	0
576	Neu5Aca2-6Galb1-4GlcNAcb1-3Galb1-4GlcNAcb1-6(Galb1-3)GalNAca-Sp14	13.5	0.57735	4.27667																305	GlcNAcb1-3Man-Sp10	1	1.1547	115.47
577	Neu5Aca2-6Galb1-4GlcNAcb1-6(Galb1-3)GalNAca-Sp14	14.5	6.40312	44.1595																316	Neu5Aca2-8Neu5Acb-Sp17	1	0.816497	81.6497
578	Neu5Aca2-3Galb1-4GlcNAcb1-3Galb1-4GlcNAcb1-2Mana1-6(Neu5Aca2-3Galb1-4GlcNAcb1-3Galb1-4GlcNAcb1-2Mana1-3)Manb1-4GlcNAcb1-4GlcNAcb-Sp12	3.5	0.57735	16.4957																321	Neu5Aca2-3Galb1-4GlcNAcb1-2Mana1-6(Neu5Aca2-6Galb1-4GlcNAcb1-2Mana1-3)Manb1-4GlcNAcb1-4GlcNAcb-Sp12	1	0.816497	81.6497
579	GlcNAcb1-6(Neu5Aca2-3Galb1-3)GalNAca-Sp14	2.5	1	40																349	(6S)GlcNAcb1-3Galb1-4GlcNAcb-Sp0	1	0.816497	81.6497
580	Neu5Aca2-6Galb1-4GlcNAcb1-3Galb1-4GlcNAcb1-6(Neu5Aca2-6Galb1-4GlcNAcb1-3Galb1-4GlcNAcb1-3)GalNAca-Sp14	1.25	0.5	40																561	GlcNAcb1-3Galb1-4GlcNAcb1-3Galb1-4GlcNAcb1-2Mana1-6(GlcNAcb1-3Galb1-4GlcNAcb1-3Galb1-4GlcNAcb1-2Mana1-3)Manb1-4GlcNAcb1-4(Fuca1-6)GlcNAcb-Sp24	1	0	0
581	Neu5Aca2-6Galb1-4GlcNAcb1-3Galb1-4GlcNAcb1-3Galb1-4GlcNAcb1-2Mana1-6(Neu5Aca2-6Galb1-4GlcNAcb1-3Galb1-4GlcNAcb1-3Galb1-4GlcNAcb1-2Mana1-3)Manb1-4GlcNAcb1-4GlcNAcb-Sp12	5	0.816497	16.3299																233	Neu5Aca2-3GalNAca-Sp8	0.75	0.5	66.6667
582	Neu5Aca2-3Galb1-4GlcNAcb1-3Galb1-4GlcNAcb1-3Galb1-4GlcNAcb1-2Mana1-6(Neu5Aca2-3Galb1-4GlcNAcb1-3Galb1-4GlcNAcb1-3Galb1-4GlcNAcb1-2Mana1-3)Manb1-4GlcNAcb1-4GlcNAcb-Sp12	8.25	1.25831	15.2522																255	Neu5Aca2-3Galb1-4GlcNAcb-Sp0	0.75	0.5	66.6667
583	Neu5Aca2-6Galb1-4GlcNAcb1-3Galb1-4GlcNAcb1-2Mana1-6(Neu5Aca2-6Galb1-4GlcNAcb1-3Galb1-4GlcNAcb1-2Mana1-3)Manb1-4GlcNAcb1-4GlcNAcb-Sp12	5	2.16025	43.2049																326	Neu5Aca2-6Galb1-4GlcNAcb1-3Galb1-4GlcNAcb1-3Galb1-4GlcNAcb-Sp0	0.75	0.957427	127.657
584	GlcNAcb1-3Fuca-Sp21	2.25	0.5	22.2222																491	Fuca1-2Galb1-4GlcNAcb1-2Mana-Sp0	0.75	0.5	66.6667
585	Galb1-3GalNAcb1-4(Neu5Aca2-8Neu5Aca2-8Neu5Aca2-3)Galb1-4Glcb-Sp21	3	0.816497	27.2166																282	Neu5Gca2-6Galb1-4GlcNAcb-Sp0	0.25	0.5	200
